# Supplementary material for: Structure refinement of the δ1p phase in the Fe–Zn system by single-crystal X-ray diffraction combined with scanning transmission electron microscopy
Source: Acta Crystallogr B Struct Sci Cryst Eng Mater. 2014 Mar 17;70(Pt 2):275–82. doi: 10.1107/S2052520613034410 (PMC3970753; doi:10.1107/S2052520613034410)
Supplement: Supplementary file 2 [file b-70-00275-Isup2.hkl]

#
# h,k,l, Fc-squared, Fo-squared, sigma(Fo-squared) and status flag
#
data_delta1p
_shelx_title ' delta1p'
_shelx_refln_list_code          4
_shelx_F_calc_maximum     5900.85
_exptl_crystal_F_000     16472.00
_reflns_d_resolution_high  0.4500

loop_
 _symmetry_equiv_pos_as_xyz
 'x, y, z'
 '-x, -y, z+1/2'
 '-y, -x, -z+1/2'
 'y, x, -z'
 'x-y, -y, -z'
 '-x+y, y, -z+1/2'
 'x, x-y, -z+1/2'
 '-x, -x+y, -z'
 '-y, x-y, z'
 'y, -x+y, z+1/2'
 'x-y, x, z+1/2'
 '-x+y, -x, z'
 '-x, -y, -z'
 'x, y, -z-1/2'
 'y, x, z-1/2'
 '-y, -x, z'
 '-x+y, y, z'
 'x-y, -y, z-1/2'
 '-x, -x+y, z-1/2'
 'x, x-y, z'
 'y, -x+y, -z'
 '-y, x-y, -z-1/2'
 '-x+y, -x, -z-1/2'
 'x-y, x, -z'

_cell_length_a    12.8297
_cell_length_b    12.8297
_cell_length_c    57.2860
_cell_angle_alpha  90.000
_cell_angle_beta   90.000
_cell_angle_gamma 120.000

_shelx_F_squared_multiplier     1.000

loop_
 _refln_index_h
 _refln_index_k
 _refln_index_l
 _refln_F_squared_calc
 _refln_F_squared_meas
 _refln_F_squared_sigma
 _refln_observed_status
   0   1   0    11214.92    10588.20     84.10 o
  -1   2   0    37710.38    34078.27    312.45 o
   0   2   0     3920.59     5500.28     75.45 o
  -1   3   0      162.91      159.86     30.67 o
   0   3   0    19667.38    15385.29    143.67 o
  -2   4   0   122498.03   130074.63    998.55 o
  -1   4   0     1118.13     3077.92     60.59 o
   0   4   0     7409.49     6811.06    109.67 o
  -2   5   0   267076.94   255127.28   1213.17 o
  -1   5   0   319615.03   351755.78   1514.23 o
   0   5   0  2851993.00  2959771.00   9711.64 o
  -3   6   0 34820048.00 29548488.00  59385.92 o
  -2   6   0    25497.71    23474.42    216.73 o
  -1   6   0   165167.92   171229.86   1374.73 o
   0   6   0    20144.27    26082.50    351.87 o
  -3   7   0   294937.09   292928.88   1484.55 o
  -2   7   0     3974.34     3875.86     66.55 o
  -1   7   0     2910.24     3433.95     80.61 o
   0   7   0   197391.59   209019.28   2564.94 o
  -4   8   0  1377977.13  1420650.13  10509.56 o
  -3   8   0     2219.41     1663.76    101.24 o
  -2   8   0    20120.11    18923.01    128.35 o
  -1   8   0   237154.81   236854.73   1828.52 o
   0   8   0   118867.76   114189.98    783.69 o
  -4   9   0     4939.78     4639.29     93.13 o
  -3   9   0    20849.23    18437.82    120.92 o
  -2   9   0    30242.36    26977.21    166.78 o
  -1   9   0     2441.97     2344.70     96.15 o
   0   9   0  3432186.50  3786447.75  19265.95 o
  -5  10   0 14740515.00 15738291.00  54768.89 o
  -4  10   0    24849.92    27239.30    268.42 o
  -3  10   0    60634.90    62345.93    356.51 o
  -2  10   0    12485.93    13264.15    123.35 o
  -1  10   0      443.25      736.83    130.85 o
   0  10   0   240798.52   259447.55   2382.80 o
  -5  11   0    36849.66    34492.64    567.93 o
  -4  11   0    54359.31    45492.17    254.88 o
  -3  11   0   124105.25   133541.66   1404.72 o
  -2  11   0      149.78      113.04     68.25 o
  -1  11   0    46519.80    48099.65    201.24 o
   0  11   0        8.67       48.39    130.27 o
  -6  12   0  3019115.50  3250556.25  32290.67 o
  -5  12   0    53182.82    51287.50    508.72 o
  -4  12   0    19685.65    20788.38    171.14 o
  -3  12   0   341658.69   359223.47   2792.94 o
  -2  12   0     9984.70     8941.96    167.03 o
  -1  12   0     1497.56     1655.30     83.54 o
   0  12   0   142683.39   145711.42   1095.51 o
  -6  13   0    14401.63    16907.82    213.16 o
  -5  13   0     8191.81     6969.28     91.88 o
  -4  13   0    12878.22    11974.35    110.64 o
  -3  13   0   191982.66   196336.30   2054.63 o
  -2  13   0  1310328.75  1441604.63  10041.62 o
  -1  13   0     4104.32     4073.07    110.23 o
   0  13   0    57523.38    59853.35    490.20 o
  -7  14   0     9585.19     9716.19    208.03 o
  -6  14   0    23932.08    21223.35    148.67 o
  -5  14   0     2869.76     3424.52    103.03 o
  -4  14   0    14625.12    12817.36    127.63 o
  -3  14   0    25864.10    23085.20    245.62 o
  -2  14   0   142915.14   143266.11    709.61 o
  -1  14   0   553193.19   567556.94   3540.81 o
   0  14   0    25274.49    28596.47    389.53 o
  -7  15   0     9708.31     9775.41    121.87 o
  -6  15   0   118934.52   125548.48    786.18 o
  -5  15   0   131411.75   133435.41    991.35 o
  -4  15   0    11347.65    12063.13    157.44 o
  -3  15   0   464390.44   491904.91   2973.52 o
  -2  15   0    44510.48    42770.42    395.94 o
  -1  15   0    10229.31    10662.99    149.60 o
   0  15   0   462881.63   469437.25   6058.82 o
  -8  16   0  1503148.00  1557785.50  11509.17 o
  -7  16   0    45851.46    46603.61    425.75 o
  -6  16   0     2972.32     2360.33     91.05 o
  -5  16   0    13990.05    14510.86    186.69 o
  -4  16   0        1.38       23.17    126.30 o
  -3  16   0    11740.22    12767.70    218.69 o
  -2  16   0    18814.75    19537.76    188.36 o
  -1  16   0      746.79      562.61    100.50 o
   0  16   0     2179.78     1677.08    188.73 o
  -8  17   0   212652.88   207198.08   1953.39 o
  -7  17   0    17806.28    16420.78    200.98 o
  -6  17   0     2960.99     3265.12    105.41 o
  -5  17   0     5599.83     5190.05    129.28 o
  -4  17   0     9762.63     9684.99    189.90 o
  -3  17   0     2780.04     2009.61    158.05 o
  -2  17   0    19477.70    19116.76    398.70 o
  -1  17   0    99786.69    98766.13    622.50 o
   0  17   0    36390.77    35365.86    410.06 o
  -9  18   0  1994951.50  2267258.00  21384.11 o
  -8  18   0    17464.29    16048.83    269.05 o
  -7  18   0    17731.91    17170.73    255.58 o
  -6  18   0    11924.40    13450.22    176.04 o
  -5  18   0    11266.37     9565.68    237.75 o
  -4  18   0    17543.09    19009.20    281.32 o
  -3  18   0   161280.22   161140.77    999.98 o
  -2  18   0     7109.73     6534.42    179.40 o
  -1  18   0      264.96      274.03     95.89 o
   0  18   0    20862.02    20206.14    288.77 o
  -9  19   0    12569.62    13069.36    257.83 o
  -8  19   0    39587.21    40334.22    514.25 o
  -7  19   0        2.04      218.86    101.46 o
  -6  19   0    24795.66    22672.79    480.10 o
  -5  19   0   154625.34   153864.63   1763.11 o
  -4  19   0    15737.33    15341.53    231.00 o
  -3  19   0    21344.15    21708.58    257.43 o
  -2  19   0    17056.95    17515.45    354.16 o
  -1  19   0     6644.64     6590.66    140.64 o
   0  19   0     4615.62     5258.22    308.64 o
 -10  20   0   310172.38   311740.84   5235.43 o
  -9  20   0     4387.92     4068.65    163.36 o
  -8  20   0    33351.11    33331.76    509.77 o
  -7  20   0     1278.56     1365.15     97.71 o
  -6  20   0     1707.15     1538.74    113.32 o
  -5  20   0     7095.41     6732.75    204.30 o
  -4  20   0    81576.75    87769.50    722.58 o
  -3  20   0    11056.59    13155.20    196.21 o
  -2  20   0     8274.80     8660.37    169.67 o
  -1  20   0       24.29       28.70     98.73 o
   0  20   0    21085.97    23507.59    426.77 o
 -10  21   0       50.17      149.81    110.21 o
  -9  21   0    17071.20    17710.05    375.38 o
  -8  21   0     2950.89     2820.87    144.62 o
  -7  21   0       45.00      -96.52     96.52 o
  -6  21   0   298735.25   306757.19   2203.34 o
  -5  21   0     7957.02     8206.45    159.85 o
  -4  21   0    33018.44    33155.26    579.67 o
  -3  21   0     8540.26     7068.18    228.99 o
  -2  21   0     1778.72     1452.59    152.30 o
  -1  21   0     6576.52     6727.27    172.68 o
   0  21   0    25152.61    24921.17    639.90 o
 -11  22   0   112267.97   109853.24    697.07 o
 -10  22   0      124.52      190.75    119.31 o
  -9  22   0     1109.57     1293.36    133.60 o
  -8  22   0     4529.32     4367.83    180.24 o
  -7  22   0       28.07     -143.62    143.62 o
  -6  22   0     6750.16     7280.70    168.77 o
  -5  22   0     2805.57     3072.28    137.90 o
  -4  22   0    12850.59    13080.40    227.45 o
  -3  22   0    12004.91    11280.27    281.63 o
  -2  22   0    39074.73    38582.74    307.55 o
  -1  22   0      802.12      480.85    116.62 o
   0  22   0    23147.55    22952.56    540.66 o
 -11  23   0     6887.66     6548.66    208.79 o
 -10  23   0     2823.03     2459.89    128.82 o
  -9  23   0     4971.84     5386.34    198.96 o
  -8  23   0     1236.13     1172.85    128.45 o
  -7  23   0     8534.60     9682.98    266.63 o
  -6  23   0       84.79      -37.76    105.01 o
  -5  23   0    14736.99    15322.17    362.32 o
  -4  23   0   187269.09   194144.52   1721.08 o
  -3  23   0     9153.56     8881.12    331.16 o
  -2  23   0     3984.84     3832.47    146.12 o
  -1  23   0     5088.90     5436.03    282.42 o
   0  23   0     4506.18     4346.92    241.58 o
 -12  24   0   300482.34   334577.56   2238.95 o
 -11  24   0    12894.48    13514.97    283.69 o
 -10  24   0    14046.21    13909.89    305.43 o
  -9  24   0     4949.43     6190.77    234.90 o
  -8  24   0      507.08      328.43    105.49 o
  -7  24   0       51.46       95.83    137.34 o
  -6  24   0      918.70      839.55    135.40 o
  -5  24   0      500.47      262.95    122.94 o
  -4  24   0      377.69      688.16    162.30 o
  -3  24   0    43291.39    37001.28    367.51 o
  -2  24   0      443.10      584.94    150.26 o
  -1  24   0    17179.77    18209.87    472.77 o
   0  24   0      549.08      836.24    179.33 o
 -12  25   0     5324.73     5925.68    165.41 o
 -11  25   0     3547.38     3667.66    126.55 o
 -10  25   0     7843.03     8769.02    223.93 o
  -9  25   0     8526.94     9076.52    314.54 o
  -8  25   0    22210.54    22528.47    201.34 o
  -7  25   0     3448.55     3560.18    134.76 o
  -6  25   0     8375.87     7932.37    187.46 o
  -5  25   0    62470.25    66520.80    599.78 o
  -4  25   0     1638.02     1580.23    117.51 o
  -3  25   0     1784.55     1835.69    159.46 o
  -2  25   0     5564.43     5106.64    368.22 o
  -1  25   0      423.90      233.66    205.64 o
 -13  26   0    13164.78    14490.91    892.42 o
 -12  26   0     4918.81     4731.99    155.85 o
 -11  26   0      142.09      247.23    179.88 o
 -10  26   0    11411.84    11491.41    316.44 o
  -9  26   0      243.15      287.82    180.07 o
  -8  26   0    10095.97    10246.56    362.51 o
  -7  26   0     8219.26     8869.05    409.35 o
  -6  26   0     4110.67     4059.17    158.57 o
  -5  26   0     1860.74     1858.32    165.58 o
  -4  26   0       52.21      153.90    128.47 o
  -3  26   0     1484.87     1185.45    119.96 o
 -13  27   0    14994.44    17125.22    328.32 o
 -12  27   0     1518.73     1792.88    118.82 o
 -11  27   0      172.53       61.53    166.29 o
 -10  27   0     4811.95     5279.43    181.29 o
  -9  27   0    33090.71    29957.56    715.37 o
  -8  27   0      986.30     1201.03    183.30 o
  -7  27   0     3197.72     2875.56    270.64 o
  -6  27   0     1322.47     1582.27    117.78 o
 -14  28   0   152430.94   172005.16   1648.29 o
 -13  28   0      546.34      591.66    189.84 o
 -12  28   0       17.33      290.45    125.00 o
 -11  28   0      319.29      519.77    121.38 o
 -10  28   0      181.29      239.80    198.69 o
   0   1   1     4638.83     4588.15     86.92 o
   0   2   1    21003.82    20523.29    207.49 o
  -1   3   1     1021.62     1619.77     22.83 o
   0   3   1    11992.86    17650.64    244.44 o
  -1   4   1      463.47      698.98     28.79 o
   0   4   1    28400.74    30110.28    137.46 o
  -2   5   1    65446.49    59081.73    367.49 o
  -1   5   1    54131.07    56689.54    274.66 o
   0   5   1    13248.23     9803.26    198.83 o
  -2   6   1   232684.59   234511.83   1260.38 o
  -1   6   1   526122.88   530387.50   1558.89 o
   0   6   1   450363.47   469997.38   2469.58 o
  -3   7   1    28804.37    26286.41    154.54 o
  -2   7   1    91413.71    94441.61    533.13 o
  -1   7   1    14927.76    14634.35     71.55 o
   0   7   1    14243.97    14353.81    156.81 o
  -3   8   1    18892.34    16582.29    104.21 o
  -2   8   1      328.19      188.49     44.07 o
  -1   8   1     5077.13     4568.67     51.08 o
   0   8   1    40957.76    43047.75    423.04 o
  -4   9   1       58.43      183.07     44.37 o
  -3   9   1       88.11       66.75     40.78 o
  -2   9   1     2319.96     2594.39     53.90 o
  -1   9   1    35681.16    34166.15    160.34 o
   0   9   1   323658.97   340743.13   1845.76 o
  -4  10   1   149128.64   147924.72    553.32 o
  -3  10   1    86410.16    87837.09    428.98 o
  -2  10   1   224932.69   233466.39   1361.58 o
  -1  10   1   224575.58   231869.63   1075.39 o
   0  10   1    41220.15    40498.59    222.21 o
  -5  11   1   255255.88   249880.00   1145.58 o
  -4  11   1   141414.44   143514.75    707.68 o
  -3  11   1     1191.77      765.76     54.22 o
  -2  11   1    12648.75    14185.33    138.87 o
  -1  11   1    58507.07    56620.88    189.51 o
   0  11   1      366.65      474.89    100.10 o
  -5  12   1    81344.41    79658.44    453.19 o
  -4  12   1   137048.66   138779.66    766.65 o
  -3  12   1   246442.55   252934.88   1306.27 o
  -2  12   1    44096.29    42100.76    221.57 o
  -1  12   1    57030.43    57270.02    334.62 o
   0  12   1      331.66      350.28     78.97 o
  -6  13   1    12923.83    13602.79    132.69 o
  -5  13   1     4725.20     4775.90     69.27 o
  -4  13   1     7733.24     7168.36     85.12 o
  -3  13   1     5677.60     6141.06     74.44 o
  -2  13   1     3430.49     4095.05    181.06 o
  -1  13   1    25201.91    24685.81    146.62 o
   0  13   1    78240.96    81040.90    460.98 o
  -6  14   1     7743.29     6576.16    127.07 o
  -5  14   1    36150.46    37006.69    243.43 o
  -4  14   1      384.26      384.32     62.20 o
  -3  14   1    53680.29    55462.47    313.78 o
  -2  14   1    50888.48    46616.90    372.79 o
  -1  14   1    62005.06    64192.13    356.80 o
   0  14   1      351.11      603.20     89.20 o
  -7  15   1    43477.85    42317.46    310.78 o
  -6  15   1     1875.35     1798.86     69.48 o
  -5  15   1     2924.04     2940.11     69.88 o
  -4  15   1    83247.77    83206.67    443.54 o
  -3  15   1   167074.45   170897.00   1026.51 o
  -2  15   1      455.21      419.98     68.42 o
  -1  15   1      316.48      457.15     67.71 o
   0  15   1    45370.97    48205.92    273.90 o
  -7  16   1      795.53      611.01     64.48 o
  -6  16   1      708.31     1155.25     62.86 o
  -5  16   1      951.48     1187.96     70.92 o
  -4  16   1    14124.53    15058.58    156.40 o
  -3  16   1     6410.10     6518.14     97.72 o
  -2  16   1     1196.23     1520.89     73.85 o
  -1  16   1     5581.22     5964.23     94.07 o
   0  16   1    52870.55    55051.36    562.10 o
  -8  17   1   114230.59   110980.88    724.82 o
  -7  17   1     1235.93     1418.89     73.74 o
  -6  17   1     3663.40     3330.64     78.71 o
  -5  17   1       20.76      -80.87     80.87 o
  -4  17   1    12268.60    12754.76    170.44 o
  -3  17   1     7566.52     9285.39    120.71 o
  -2  17   1     1271.10     1576.85     70.23 o
  -1  17   1     3447.11     3567.55     77.63 o
   0  17   1     9764.65    10346.48    155.53 o
  -8  18   1     2491.13     2537.88     84.07 o
  -7  18   1     8783.92     8186.14    100.59 o
  -6  18   1    14276.74    14545.77    151.02 o
  -5  18   1     3731.79     3450.22     93.31 o
  -4  18   1    20274.31    21510.81    197.47 o
  -3  18   1     3614.50     3603.41     83.54 o
  -2  18   1      383.79      386.77     77.53 o
  -1  18   1     4783.68     5601.33    102.88 o
   0  18   1    10177.07    10166.64    165.80 o
  -9  19   1      305.45      181.84     67.09 o
  -8  19   1     1726.17     1955.93     80.52 o
  -7  19   1       44.28        4.70     80.47 o
  -6  19   1     8418.29     9248.66    110.32 o
  -5  19   1      475.18      772.76     79.11 o
  -4  19   1    14046.45    14418.07    136.25 o
  -3  19   1     5000.42     5357.85     91.64 o
  -2  19   1      458.16      522.72     80.21 o
  -1  19   1        0.78       91.80     61.70 o
   0  19   1     6689.80     6470.35    181.71 o
  -9  20   1     6687.46     5571.72    100.27 o
  -8  20   1     1393.32     1210.39     91.19 o
  -7  20   1     6730.24     7358.73    114.79 o
  -6  20   1        7.51      115.68     78.41 o
  -5  20   1    17556.36    15374.29    164.32 o
  -4  20   1    24236.91    24410.93    293.57 o
  -3  20   1     4538.97     4806.85     90.77 o
  -2  20   1     4238.89     4426.95     88.62 o
  -1  20   1     3946.65     4202.88    102.92 o
   0  20   1       97.03      111.81    139.63 o
 -10  21   1      883.36      834.81     74.47 o
  -9  21   1     6674.47     6910.09    117.82 o
  -8  21   1      916.73     1182.50     89.25 o
  -7  21   1     6947.88     6896.85    126.70 o
  -6  21   1      919.41     1358.95    110.81 o
  -5  21   1     1388.82     1497.56     75.21 o
  -4  21   1     9049.43     9043.97    183.35 o
  -3  21   1     1867.42     2158.19     95.16 o
  -2  21   1       72.54      102.49     95.74 o
  -1  21   1     1535.90     1789.17     85.93 o
   0  21   1     9404.85     8925.29    191.47 o
 -10  22   1      271.06      286.02     96.94 o
  -9  22   1      395.13      379.26     89.24 o
  -8  22   1     4080.71     4033.12    175.35 o
  -7  22   1     2099.16     2251.32    104.60 o
  -6  22   1      156.14       96.62     81.07 o
  -5  22   1      206.76      258.56     89.04 o
  -4  22   1     3175.50     3671.20     88.97 o
  -3  22   1    26205.01    26161.84    321.98 o
  -2  22   1     2834.24     3061.72    102.30 o
  -1  22   1     1063.37      885.23     86.56 o
   0  22   1      869.91      484.81    155.41 o
 -11  23   1     1160.99      990.88     79.55 o
 -10  23   1     1065.93     1092.21     88.98 o
  -9  23   1      409.57      436.33     84.24 o
  -8  23   1     3138.46     3375.15    102.40 o
  -7  23   1      507.11      609.85    101.26 o
  -6  23   1       39.00       70.66     88.24 o
  -5  23   1     3525.93     3240.40    112.84 o
  -4  23   1      887.60     1040.92    116.48 o
  -3  23   1     4368.15     5200.17    124.58 o
  -2  23   1      658.76      525.46     89.96 o
  -1  23   1      202.25      213.00     93.12 o
   0  23   1     1031.06     1083.61    135.88 o
 -11  24   1       93.32       94.77     82.89 o
 -10  24   1    20702.81    19258.75    299.90 o
  -9  24   1     7541.55     7975.30    168.59 o
  -8  24   1      544.14      442.15     80.26 o
  -7  24   1      561.05      563.59     93.94 o
  -6  24   1     2661.19     2321.10    100.62 o
  -5  24   1     1325.50     1281.88     89.24 o
  -4  24   1     1357.05     1481.23     92.12 o
  -3  24   1      156.61      324.01     83.57 o
  -2  24   1      324.53      528.31     93.74 o
  -1  24   1     1654.20     1482.07    102.17 o
   0  24   1       73.07      -19.71    129.82 o
 -12  25   1      710.05      489.77    103.01 o
 -11  25   1     3241.84     3252.42    115.13 o
 -10  25   1      101.90      174.65     92.72 o
  -9  25   1       64.96      149.92    110.65 o
  -8  25   1     1211.15     1200.24     91.28 o
  -7  25   1      127.96        0.93     88.74 o
  -6  25   1     4659.31     4185.48    148.51 o
  -5  25   1      276.88      132.74     88.15 o
  -4  25   1     1364.71     1241.94     95.32 o
  -3  25   1     2151.06     2502.76    110.86 o
  -2  25   1      776.88      635.32    100.24 o
  -1  25   1     1172.62     1251.66    104.56 o
 -12  26   1      931.69     1159.85    123.62 o
 -11  26   1     1410.65     1214.05    111.92 o
 -10  26   1     1602.96     1604.66    103.64 o
  -9  26   1      203.36      186.43    125.39 o
  -8  26   1     1599.90     1330.99    100.90 o
  -7  26   1      657.02      587.99     88.55 o
  -6  26   1      441.46      323.11     91.44 o
  -5  26   1     2967.50     3112.99    131.20 o
  -4  26   1       13.33      -63.22     87.38 o
  -3  26   1      145.05      142.67     93.97 o
 -13  27   1     6364.60     5906.64    186.90 o
 -12  27   1       64.83      -32.83     88.90 o
 -11  27   1      285.59      317.33    117.36 o
 -10  27   1       40.34       23.99     90.61 o
  -9  27   1       90.84      269.93     96.07 o
  -8  27   1      569.48      643.57    103.86 o
  -7  27   1     3570.76     2849.70    126.31 o
  -6  27   1      760.77     1094.05     87.75 o
 -13  28   1      516.46      664.35    134.94 o
 -12  28   1      322.58      352.31     88.05 o
 -11  28   1       31.31      -65.72     97.59 o
 -10  28   1     1436.87     1307.28    115.22 o
   0   0   2     1116.72       14.26     10.86 o
   0   1   2     5429.98     5079.62     99.64 o
  -1   2   2      585.80      551.51     20.44 o
   0   2   2    12161.67    12737.35    106.29 o
  -1   3   2     1685.27     3314.38     32.01 o
   0   3   2     1967.83     2267.63     49.88 o
  -2   4   2     3651.35     4684.77     52.63 o
  -1   4   2     5617.85     4825.63     49.75 o
   0   4   2    49192.42    47022.66    459.76 o
  -2   5   2   101740.07   117577.86    731.97 o
  -1   5   2     8081.70     6282.84     63.17 o
   0   5   2    59225.60    66493.27    587.63 o
  -3   6   2   177500.31   178459.38   1146.65 o
  -2   6   2   516228.66   538366.25   1866.64 o
  -1   6   2    72880.43    74684.70    359.32 o
   0   6   2     5610.15     4934.69    134.99 o
  -3   7   2    32365.61    31085.79     91.51 o
  -2   7   2     1253.80     1628.02     35.23 o
  -1   7   2    17996.40    15994.22     71.69 o
   0   7   2     5318.21     4509.06     87.41 o
  -4   8   2     2532.08     2646.88     74.00 o
  -3   8   2    65443.31    62208.46    386.96 o
  -2   8   2    33776.51    37409.54    128.11 o
  -1   8   2       48.41      -18.75     40.08 o
   0   8   2     3289.03     4688.50     91.66 o
  -4   9   2    50223.99    43986.60    226.21 o
  -3   9   2    11891.82    10316.68     72.34 o
  -2   9   2     1087.00      746.00     45.96 o
  -1   9   2   131421.41   139217.08    710.19 o
   0   9   2   123505.72   121402.77    864.37 o
  -5  10   2   278202.56   281707.03   2177.03 o
  -4  10   2    83215.91    80281.77    403.74 o
  -3  10   2    23955.19    19777.44    131.54 o
  -2  10   2      721.23      662.49     52.27 o
  -1  10   2   215365.67   225665.81   1027.60 o
   0  10   2    12070.72    11773.38    264.21 o
  -5  11   2    92883.03    89165.20    452.67 o
  -4  11   2    24634.28    23548.89    217.76 o
  -3  11   2    44051.64    49674.58    393.46 o
  -2  11   2   129372.93   126959.15    515.91 o
  -1  11   2       57.00      175.94     55.29 o
   0  11   2     6460.98     6618.31    116.25 o
  -6  12   2   120782.50   115535.41    811.22 o
  -5  12   2   284415.91   289361.16   1176.98 o
  -4  12   2    11535.80    12781.30     88.20 o
  -3  12   2      174.06      354.56     78.79 o
  -2  12   2    51633.76    51831.38    272.93 o
  -1  12   2    57921.23    57986.35    309.71 o
   0  12   2    30079.24    28214.73    263.74 o
  -6  13   2    15944.70    15568.00    110.98 o
  -5  13   2      118.22       68.16     58.19 o
  -4  13   2      950.43      527.29     66.79 o
  -3  13   2    16672.40    17881.89    149.73 o
  -2  13   2    12464.83    12256.65     88.03 o
  -1  13   2    19603.47    19007.08    131.31 o
   0  13   2    15424.15    13924.93    151.89 o
  -7  14   2     4926.49     4819.13     99.17 o
  -6  14   2    91956.98    92004.07    808.49 o
  -5  14   2      915.35     1289.47    107.42 o
  -4  14   2     5810.32     5762.78     87.72 o
  -3  14   2    40738.43    41940.57    253.92 o
  -2  14   2    57221.73    57178.91    376.34 o
  -1  14   2      969.96      926.43     73.17 o
   0  14   2     4194.94     5288.81    124.79 o
  -7  15   2    82706.64    83926.52    477.20 o
  -6  15   2     2109.75     2278.21     88.13 o
  -5  15   2     6306.04     6816.66    115.22 o
  -4  15   2    96695.70   101342.06    573.50 o
  -3  15   2     9803.44     9983.92    135.75 o
  -2  15   2     7835.83     8097.27     92.60 o
  -1  15   2    40529.91    40852.39    193.23 o
   0  15   2    36756.55    36785.34    391.41 o
  -8  16   2    47263.40    46163.41    595.11 o
  -7  16   2    59930.34    60258.84    364.35 o
  -6  16   2    13914.17    12669.59    139.92 o
  -5  16   2     7708.00     7810.77     90.19 o
  -4  16   2      250.36      177.18     66.09 o
  -3  16   2     5259.43     5050.12     99.98 o
  -2  16   2     5599.42     5456.31     91.10 o
  -1  16   2     6445.59     7094.93     90.27 o
   0  16   2       50.70      -34.97     97.49 o
  -8  17   2    61685.57    61746.41    396.98 o
  -7  17   2      228.77      190.89     76.17 o
  -6  17   2     5477.47     5803.66    100.37 o
  -5  17   2    29816.08    30908.53    195.35 o
  -4  17   2     6548.44     6731.64     84.07 o
  -3  17   2      307.34      393.71     63.92 o
  -2  17   2     6143.27     5953.77     77.20 o
  -1  17   2     6141.28     5577.49     88.68 o
   0  17   2    53654.54    54110.11    301.19 o
  -9  18   2     3163.62     3096.16    146.28 o
  -8  18   2     9514.10     9790.32    138.58 o
  -7  18   2       12.49      -16.35     72.17 o
  -6  18   2       70.56       84.72     70.20 o
  -5  18   2     4186.87     4283.78     79.00 o
  -4  18   2    14205.72    14241.67    164.44 o
  -3  18   2      937.93      971.44     73.24 o
  -2  18   2      513.12      518.43     80.09 o
  -1  18   2     6005.61     6586.99    115.45 o
   0  18   2       35.56      127.57     94.65 o
  -9  19   2     1612.80     1984.63     79.22 o
  -8  19   2      350.94      277.14     71.52 o
  -7  19   2     2820.35     3105.77     84.80 o
  -6  19   2    16845.60    17220.10    181.66 o
  -5  19   2        0.52       40.99     71.03 o
  -4  19   2    37235.79    38652.64    302.10 o
  -3  19   2     7204.60     7580.45    128.93 o
  -2  19   2        3.55      114.43     77.36 o
  -1  19   2      765.01      718.56     63.35 o
   0  19   2     1605.88     1304.49    127.94 o
 -10  20   2     2375.90     2016.71    113.73 o
  -9  20   2    33715.32    34257.89    416.62 o
  -8  20   2       49.29      -23.28     83.48 o
  -7  20   2      278.10       90.40     85.80 o
  -6  20   2    38008.28    37940.04    380.26 o
  -5  20   2     2621.37     2667.08     88.69 o
  -4  20   2     3900.75     3285.33     87.49 o
  -3  20   2       27.37       20.71     85.32 o
  -2  20   2       55.14       -3.57     73.70 o
  -1  20   2      819.73     1001.22    157.58 o
   0  20   2      330.76      522.01    110.25 o
 -10  21   2      690.89      841.68     76.86 o
  -9  21   2     5222.49     4743.46    100.39 o
  -8  21   2      465.13      573.19     95.96 o
  -7  21   2     1051.55      979.18     88.59 o
  -6  21   2     1415.52     1557.60     92.68 o
  -5  21   2     2709.65     2368.07    123.51 o
  -4  21   2     2409.37     2367.44     81.03 o
  -3  21   2     7983.60     8520.49    137.34 o
  -2  21   2     5489.31     5537.77    156.13 o
  -1  21   2     7224.58     7424.22    122.63 o
   0  21   2      912.57     1099.34    164.17 o
 -11  22   2       10.25      -19.81    121.21 o
 -10  22   2    24728.37    24691.62    272.55 o
  -9  22   2       51.96       19.90     73.07 o
  -8  22   2       28.21       -2.13     74.87 o
  -7  22   2      168.17      126.52     82.27 o
  -6  22   2        7.50       69.09     98.62 o
  -5  22   2      108.44      130.22     85.13 o
  -4  22   2     2750.82     2841.35     81.35 o
  -3  22   2    23287.01    24831.25    353.34 o
  -2  22   2     2120.67     1932.97     94.86 o
  -1  22   2     1198.67     1236.13     95.20 o
   0  22   2    15610.22    16911.16    396.76 o
 -11  23   2     4524.18     4532.57    103.21 o
 -10  23   2       92.48      104.96    103.85 o
  -9  23   2      317.91      419.40     81.46 o
  -8  23   2        8.00       44.38     82.59 o
  -7  23   2       38.93       35.41     73.66 o
  -6  23   2     3160.78     3960.95    105.59 o
  -5  23   2     3607.30     4343.24    116.66 o
  -4  23   2        0.96      134.67    108.55 o
  -3  23   2     2709.22     2296.54     87.95 o
  -2  23   2     6183.50     6310.75    149.01 o
  -1  23   2       63.07      207.96     92.74 o
   0  23   2     1229.80     1338.50    164.34 o
 -12  24   2      167.64      283.11    116.91 o
 -11  24   2     1455.57     1153.48     98.42 o
 -10  24   2     5684.48     5677.03    125.96 o
  -9  24   2      659.69      403.29     96.16 o
  -8  24   2     1932.17     2195.11    112.28 o
  -7  24   2     5555.39     4992.97    156.25 o
  -6  24   2       23.61       37.27    107.17 o
  -5  24   2     3197.14     3121.24    101.71 o
  -4  24   2     4417.55     4622.76    137.23 o
  -3  24   2       79.65      105.89     79.52 o
  -2  24   2      284.49      276.35     81.68 o
  -1  24   2     2558.05     2261.24    106.04 o
   0  24   2     1584.53     1880.83    268.44 o
 -12  25   2      284.35      389.42    106.18 o
 -11  25   2     2816.52     2608.77    104.98 o
 -10  25   2      105.19      136.95    100.24 o
  -9  25   2     7683.64     6957.58    200.15 o
  -8  25   2      817.12      776.30    112.60 o
  -7  25   2     6734.44     6423.00    142.12 o
  -6  25   2    15894.13    17732.73    387.44 o
  -5  25   2      117.33      114.46     81.64 o
  -4  25   2      633.18      483.63    124.98 o
  -3  25   2       97.63     -111.16    111.16 o
  -2  25   2       10.36      106.14     83.98 o
  -1  25   2     7241.41     7812.18    252.01 o
 -13  26   2     1172.38      820.99    162.31 o
 -12  26   2     2232.27     1972.15    104.81 o
 -11  26   2        7.02      -55.39     96.39 o
 -10  26   2      320.72      377.21    105.46 o
  -9  26   2      734.90      677.02     94.03 o
  -8  26   2     7683.39     8152.32    164.37 o
  -7  26   2      102.64      156.19     89.05 o
  -6  26   2      968.01      962.99    101.30 o
  -5  26   2     5465.06     5020.02    186.82 o
  -4  26   2      130.35       94.11     92.70 o
  -3  26   2      614.32      768.49    127.28 o
 -13  27   2     5453.63     4764.28    174.23 o
 -12  27   2     1639.96     1155.17    128.81 o
 -11  27   2       18.62       69.73     95.26 o
 -10  27   2     2256.15     1781.96    145.79 o
  -9  27   2        5.03       75.76     99.40 o
  -8  27   2      190.55       81.88    100.28 o
  -7  27   2      602.01      558.94    113.46 o
  -6  27   2      253.79      218.61    106.33 o
 -14  28   2      392.98      374.26    165.54 o
 -13  28   2     1075.20      854.53    108.79 o
 -12  28   2     1269.33     1317.53    107.81 o
 -11  28   2      264.64      187.58    111.78 o
 -10  28   2        0.82      -59.74     75.12 o
   0   1   3      997.94     1085.47     23.99 o
   0   2   3     9597.12     8539.70     98.68 o
  -1   3   3      955.47      711.20     28.99 o
   0   3   3    22176.42    19862.41    161.52 o
  -1   4   3    11578.54    10411.09     45.20 o
   0   4   3    39875.49    34077.91    312.02 o
  -2   5   3   400280.50   411484.72   1606.31 o
  -1   5   3    64324.43    64167.18    305.33 o
   0   5   3  3422961.75  3600164.75  21298.18 o
  -2   6   3   360326.97   383602.63   1479.93 o
  -1   6   3    71568.24    77094.91    372.51 o
   0   6   3    36195.29    29620.67    218.41 o
  -3   7   3   138148.50   149206.28    788.57 o
  -2   7   3    20361.71    21634.44    162.38 o
  -1   7   3   127347.06   135683.36    630.81 o
   0   7   3   132402.56   130729.52    829.61 o
  -3   8   3      213.33      993.80     75.08 o
  -2   8   3     5074.18     5404.36     92.10 o
  -1   8   3     3262.49     3329.86     47.01 o
   0   8   3   362722.47   384162.25   2399.25 o
  -4   9   3      161.13      244.41     49.39 o
  -3   9   3    41719.86    40683.46    299.06 o
  -2   9   3    52314.61    49221.31    340.37 o
  -1   9   3    27963.24    29971.73    157.45 o
   0   9   3    16577.04    17347.08    177.64 o
  -4  10   3   152645.41   156554.81    630.26 o
  -3  10   3    16915.47    18921.20    111.62 o
  -2  10   3    11787.24    13587.09    102.78 o
  -1  10   3    53961.02    49063.80    412.22 o
   0  10   3   793154.75   802405.63   8324.46 o
  -5  11   3    44639.44    46039.05    188.11 o
  -4  11   3    18410.70    20867.75    151.08 o
  -3  11   3    18184.52    20282.00    114.58 o
  -2  11   3     3265.70     2372.41     61.78 o
  -1  11   3       18.83       37.48     51.77 o
   0  11   3    16969.38    19717.03    193.98 o
  -5  12   3   167354.25   173219.02    702.53 o
  -4  12   3    17730.37    16022.75    107.86 o
  -3  12   3     4448.03     3881.21     70.23 o
  -2  12   3     1838.34     2356.91     75.07 o
  -1  12   3    81108.48    82401.53    391.12 o
   0  12   3      188.55       63.56    109.29 o
  -6  13   3    61225.52    57909.97    374.82 o
  -5  13   3      120.15      144.32     55.78 o
  -4  13   3    21120.68    18929.26    150.24 o
  -3  13   3   129496.26   135766.47    942.56 o
  -2  13   3      214.25      189.84     96.14 o
  -1  13   3      771.67     1121.75     81.52 o
   0  13   3     5420.99     5591.22    110.20 o
  -6  14   3     1410.14     1759.74     69.01 o
  -5  14   3      154.80      250.30     50.97 o
  -4  14   3    12226.25    10871.31     84.18 o
  -3  14   3    53809.07    55176.27    343.50 o
  -2  14   3    38566.08    39293.94    230.10 o
  -1  14   3     5033.64     5736.44     89.89 o
   0  14   3      942.21      560.30     79.64 o
  -7  15   3      991.15      897.31     67.81 o
  -6  15   3     1836.55     1649.22     64.14 o
  -5  15   3   186501.06   193021.08    909.68 o
  -4  15   3    26353.90    25490.91    192.37 o
  -3  15   3    25197.19    25863.12    159.85 o
  -2  15   3    11708.63    12082.84    100.52 o
  -1  15   3     8206.95     9193.50     91.30 o
   0  15   3      824.31      869.40    116.87 o
  -7  16   3       45.83       94.66     65.27 o
  -6  16   3    24617.93    25443.57    227.35 o
  -5  16   3     1991.73     1769.83     69.96 o
  -4  16   3    19193.47    17960.94    105.24 o
  -3  16   3    22028.36    21519.60    280.86 o
  -2  16   3     6658.72     6646.14     90.84 o
  -1  16   3    36734.61    35212.88    230.63 o
   0  16   3    22629.72    23800.69    238.50 o
  -8  17   3    52946.36    55458.67    324.59 o
  -7  17   3      980.36      731.98     67.99 o
  -6  17   3    16016.57    15210.88    198.61 o
  -5  17   3      641.18      762.62     66.26 o
  -4  17   3      380.44      361.53     74.24 o
  -3  17   3     5612.90     5236.79     94.98 o
  -2  17   3    46556.88    46572.57    233.79 o
  -1  17   3    21669.54    21535.66    185.48 o
   0  17   3    59649.77    60666.15    639.88 o
  -8  18   3    20855.36    20769.53    274.26 o
  -7  18   3     2834.14     3066.99     77.23 o
  -6  18   3        8.73       99.97     70.85 o
  -5  18   3      462.29      511.29     67.71 o
  -4  18   3     1025.02     1064.97     77.21 o
  -3  18   3     3955.11     3691.86     89.97 o
  -2  18   3    13204.56    12879.77    102.29 o
  -1  18   3     1587.86     1931.81     75.39 o
   0  18   3     4895.60     5033.52    124.74 o
  -9  19   3     9196.63     8788.60     95.20 o
  -8  19   3     4865.39     4823.10     87.66 o
  -7  19   3      221.89      214.41     64.69 o
  -6  19   3      142.11      106.86     74.77 o
  -5  19   3       92.31      126.77     76.33 o
  -4  19   3    18762.17    18423.48    226.11 o
  -3  19   3       12.66       13.03     70.80 o
  -2  19   3     1566.36     1491.73     89.53 o
  -1  19   3     5609.09     5326.14    102.82 o
   0  19   3     5261.67     5548.97    145.48 o
  -9  20   3    22534.09    22314.03    183.82 o
  -8  20   3    21374.50    20914.70    228.10 o
  -7  20   3    20265.85    19175.23    214.35 o
  -6  20   3     1775.03     1809.00     89.60 o
  -5  20   3    10459.20    10341.76    188.26 o
  -4  20   3       85.81      228.54     76.02 o
  -3  20   3    12130.37    10745.77    216.98 o
  -2  20   3      206.09      136.34     75.34 o
  -1  20   3      432.04      409.46     95.22 o
   0  20   3    19095.35    18760.89    315.60 o
 -10  21   3     8093.51     7774.30    119.51 o
  -9  21   3    14785.59    14540.68    136.95 o
  -8  21   3     3600.02     3272.57    104.91 o
  -7  21   3    10291.50    10700.02    150.97 o
  -6  21   3       42.26      128.07     85.35 o
  -5  21   3      215.68      266.10     99.17 o
  -4  21   3      939.20      842.58     86.58 o
  -3  21   3       19.08      -39.96     80.51 o
  -2  21   3     3654.90     3943.00    122.01 o
  -1  21   3     2344.95     2823.74     83.09 o
   0  21   3     1378.80     1536.50    109.26 o
 -10  22   3    10324.91    10481.18    134.50 o
  -9  22   3     4328.52     4222.46     86.12 o
  -8  22   3     2558.80     2606.12     80.91 o
  -7  22   3       52.42        6.33     77.25 o
  -6  22   3     4171.15     4060.59    107.03 o
  -5  22   3     3848.75     3661.21     93.25 o
  -4  22   3      138.01      353.32     86.26 o
  -3  22   3      740.95      712.86     88.67 o
  -2  22   3      366.26      438.84     81.58 o
  -1  22   3     2669.51     2664.53    102.47 o
   0  22   3       78.00      130.69    131.88 o
 -11  23   3     1250.98     1510.60    108.15 o
 -10  23   3     1621.70     1383.83    102.16 o
  -9  23   3     2641.10     3090.99     93.63 o
  -8  23   3      755.72      862.79     85.67 o
  -7  23   3      192.27      200.11     76.01 o
  -6  23   3     3505.75     3824.87    107.96 o
  -5  23   3    17067.08    16650.89    224.59 o
  -4  23   3     7737.86     7523.36    114.92 o
  -3  23   3     5235.78     5392.35    151.75 o
  -2  23   3       48.11       -4.20     80.00 o
  -1  23   3      170.14      136.72     88.54 o
   0  23   3     4690.57     3713.83    149.03 o
 -11  24   3      313.49      372.44     88.59 o
 -10  24   3     3688.85     3577.84     91.62 o
  -9  24   3      155.81      188.21    104.75 o
  -8  24   3     9110.86     9919.92    174.75 o
  -7  24   3     2231.06     2437.17     98.60 o
  -6  24   3     6864.59     7391.26    122.12 o
  -5  24   3     1751.83     1655.37     99.24 o
  -4  24   3     4201.00     4209.01    127.43 o
  -3  24   3     1537.09     1480.51     88.08 o
  -2  24   3       63.70      174.97    108.13 o
  -1  24   3        5.00      -67.26     85.42 o
   0  24   3      134.38       70.57    157.42 o
 -12  25   3     7476.96     7019.12    191.41 o
 -11  25   3     1232.41     1255.87    104.51 o
 -10  25   3     4771.15     4287.30    104.35 o
  -9  25   3      951.59     1088.65     87.71 o
  -8  25   3     2572.61     2468.04    136.97 o
  -7  25   3     2186.06     2369.21     98.82 o
  -6  25   3      927.15      972.47     92.40 o
  -5  25   3      124.24      -40.62     95.87 o
  -4  25   3     2103.58     1931.09     99.78 o
  -3  25   3     2357.05     1863.99    101.49 o
  -2  25   3       39.55      -13.97     81.01 o
  -1  25   3      290.14      225.70     96.50 o
 -12  26   3     1140.71     1132.48     92.14 o
 -11  26   3      743.04      918.69     93.89 o
 -10  26   3     2407.37     2471.74    121.09 o
  -9  26   3     4601.51     4362.45    125.85 o
  -8  26   3      325.58      298.36     97.84 o
  -7  26   3     3053.22     2914.82    100.68 o
  -6  26   3     1528.06     1449.85     93.56 o
  -5  26   3      230.88      300.91     93.41 o
  -4  26   3     1245.09      952.05     94.59 o
  -3  26   3     2786.40     2593.69    183.67 o
 -13  27   3      667.27      752.50     94.49 o
 -12  27   3     2498.81     2481.45    144.60 o
 -11  27   3      124.71      137.64     90.87 o
 -10  27   3      249.88      218.87    100.32 o
  -9  27   3     2675.87     2416.16    108.21 o
  -8  27   3     3357.32     2913.71    124.82 o
  -7  27   3      905.89      981.70     92.16 o
  -6  27   3      884.95      739.93    105.42 o
 -13  28   3     3561.81     3297.38    107.75 o
 -12  28   3       99.67       53.08     98.66 o
 -11  28   3       32.95       40.37    106.72 o
 -10  28   3     1429.73     1152.65     81.95 o
   0   0   4    12141.29     5785.93   8227.63 o
   0   1   4     1786.76     2630.03     34.19 o
  -1   2   4      362.63      404.40     24.85 o
   0   2   4       50.94      191.60     48.55 o
  -1   3   4     2679.29     2986.92     30.56 o
   0   3   4     4768.46     5040.08     78.61 o
  -2   4   4    14886.25    13346.26     77.49 o
  -1   4   4      707.67      342.41     21.41 o
   0   4   4    90184.02    86124.06    615.63 o
  -2   5   4    12731.38    13266.44     70.98 o
  -1   5   4      658.28     1083.67     73.89 o
   0   5   4   245003.25   241387.59   2017.77 o
  -3   6   4   206572.44   186891.80   1103.12 o
  -2   6   4   349213.88   366086.66   1335.54 o
  -1   6   4    41017.33    40758.91    234.82 o
   0   6   4    84982.27    74027.23    869.76 o
  -3   7   4     1435.31     1019.79     34.54 o
  -2   7   4     1002.54      768.62     33.41 o
  -1   7   4    11845.96    12807.87     75.41 o
   0   7   4    89737.16    85659.84    862.59 o
  -4   8   4   136669.13   138550.52   1002.88 o
  -3   8   4    25618.54    26069.86    104.24 o
  -2   8   4     2829.36     3063.88     48.05 o
  -1   8   4      248.07      184.44     40.64 o
   0   8   4     1354.89     1567.92     62.55 o
  -4   9   4    44738.95    42854.65    256.34 o
  -3   9   4     3605.00     2798.09     51.68 o
  -2   9   4    40424.69    38876.94    176.22 o
  -1   9   4   221715.80   234633.05    942.56 o
   0   9   4    27388.01    22421.46    247.30 o
  -5  10   4   273528.06   274922.19   1927.87 o
  -4  10   4   229712.38   225716.41   1066.48 o
  -3  10   4    24908.87    24360.47    106.38 o
  -2  10   4     4425.24     3894.60     68.86 o
  -1  10   4      367.75      143.98     45.73 o
   0  10   4    67178.07    66854.95    425.00 o
  -5  11   4     5748.31     6515.76     61.87 o
  -4  11   4     9500.09     8664.74     71.77 o
  -3  11   4    70475.14    70598.58    277.09 o
  -2  11   4    10865.65    10878.93    100.35 o
  -1  11   4    24278.84    24177.06    131.22 o
   0  11   4     4192.82     5410.58     80.74 o
  -6  12   4    13836.30    12364.63    112.74 o
  -5  12   4   194269.16   206999.16   1005.13 o
  -4  12   4     2550.80     2338.17     61.17 o
  -3  12   4    47255.24    45072.92    329.04 o
  -2  12   4     1780.92     1737.16     66.54 o
  -1  12   4     1365.03     1092.28     56.26 o
   0  12   4     9641.35     8685.68    117.49 o
  -6  13   4     7673.74     8604.77     76.40 o
  -5  13   4     1019.53      842.51     56.79 o
  -4  13   4    36043.41    36016.38    238.26 o
  -3  13   4    22192.47    23758.41    174.17 o
  -2  13   4      616.34      765.59     60.19 o
  -1  13   4    88485.48    91824.44    512.52 o
   0  13   4    12371.63    11432.47    144.17 o
  -7  14   4     4080.01     4489.28    202.99 o
  -6  14   4      653.54      530.45     53.09 o
  -5  14   4    15528.85    14916.13    133.37 o
  -4  14   4    13463.25    12283.44    161.73 o
  -3  14   4    77021.41    82329.98    482.51 o
  -2  14   4     2257.05     1926.84     65.94 o
  -1  14   4    23944.03    24745.99    180.70 o
   0  14   4    17591.29    18037.51    179.75 o
  -7  15   4    20419.27    19146.34    179.34 o
  -6  15   4     2100.76     2164.45     68.14 o
  -5  15   4     3893.81     4712.85    102.98 o
  -4  15   4     4057.00     4950.50     75.98 o
  -3  15   4     2603.65     2967.20     65.29 o
  -2  15   4     4597.25     5108.16     75.15 o
  -1  15   4    52356.67    51485.77    255.30 o
   0  15   4      488.36      526.15    101.27 o
  -8  16   4      647.15      800.76    126.48 o
  -7  16   4     5154.44     5487.40     82.44 o
  -6  16   4     1819.49     1537.72     64.58 o
  -5  16   4    15562.79    16222.59    103.36 o
  -4  16   4      657.53      376.11     74.66 o
  -3  16   4    79665.77    80183.94    377.89 o
  -2  16   4     4326.46     3898.67     81.76 o
  -1  16   4      970.00     1047.12     82.61 o
   0  16   4    11881.88    10774.80    195.97 o
  -8  17   4     3982.86     3845.82     73.04 o
  -7  17   4    22350.25    20532.91    180.92 o
  -6  17   4     6462.79     6580.22    149.36 o
  -5  17   4     3781.94     3815.11     81.27 o
  -4  17   4      250.31      275.98     72.11 o
  -3  17   4     3222.63     3440.40     84.31 o
  -2  17   4     3299.23     3651.68    108.26 o
  -1  17   4     3994.51     3850.21     84.81 o
   0  17   4    72277.53    74146.52    762.02 o
  -9  18   4    74011.77    76211.40    949.79 o
  -8  18   4     7857.50     8085.05    122.36 o
  -7  18   4     4654.51     4997.79     81.82 o
  -6  18   4     1153.75      941.89     71.84 o
  -5  18   4     8135.03     8697.13    119.24 o
  -4  18   4     3058.98     3476.15     94.25 o
  -3  18   4     2941.40     3060.40     85.92 o
  -2  18   4     9205.91     9564.93    149.91 o
  -1  18   4     3132.88     2961.91     76.05 o
   0  18   4      651.88      594.21    100.54 o
  -9  19   4     1840.19     2086.07     78.42 o
  -8  19   4     8274.28     7983.72     99.61 o
  -7  19   4     1724.81     1792.46     80.33 o
  -6  19   4    12306.37    11856.65    114.12 o
  -5  19   4     2979.66     3145.14    110.45 o
  -4  19   4     8630.89     8393.67    108.80 o
  -3  19   4     4729.82     4053.60     92.98 o
  -2  19   4     3677.17     4128.32     88.95 o
  -1  19   4     1809.95     1903.66    110.18 o
   0  19   4    15035.94    13084.01    198.63 o
 -10  20   4     2052.62     1892.88    116.42 o
  -9  20   4    11664.13    11423.78    121.54 o
  -8  20   4     4368.55     3928.48    104.79 o
  -7  20   4    12487.91    12271.41    154.80 o
  -6  20   4     4307.79     4447.13    134.92 o
  -5  20   4     1157.88     1258.37     75.88 o
  -4  20   4       15.18       13.60     83.46 o
  -3  20   4     3270.72     3646.89    110.91 o
  -2  20   4    16982.89    15841.08    199.16 o
  -1  20   4       46.36      -22.06     73.23 o
   0  20   4       48.96      273.59    175.91 o
 -10  21   4      415.87      328.53     76.36 o
  -9  21   4      797.91      827.43     94.34 o
  -8  21   4        6.12      -52.05     78.21 o
  -7  21   4     1473.67     1500.79    106.21 o
  -6  21   4    18385.80    18348.15    200.72 o
  -5  21   4      871.03      988.99     74.13 o
  -4  21   4    10603.10    10434.09    141.26 o
  -3  21   4     7008.25     7054.51    114.74 o
  -2  21   4        6.34      -16.61     94.90 o
  -1  21   4      462.32      474.38     77.22 o
   0  21   4       25.13      -21.44    101.17 o
 -11  22   4      119.85      147.14    127.80 o
 -10  22   4     5284.88     5601.20     86.64 o
  -9  22   4      847.73      736.29     77.17 o
  -8  22   4     2850.55     3031.62     82.76 o
  -7  22   4     1922.67     2441.10    104.17 o
  -6  22   4     6978.51     6135.51    139.53 o
  -5  22   4     1373.72     1347.48     89.25 o
  -4  22   4     1021.51     1103.92     93.08 o
  -3  22   4       45.37      113.67     73.61 o
  -2  22   4      100.57       76.41     87.75 o
  -1  22   4      990.40      948.78     99.16 o
   0  22   4     4311.48     3983.94    198.96 o
 -11  23   4     1753.08     1950.64    106.47 o
 -10  23   4    16339.62    15968.34    326.61 o
  -9  23   4     6363.68     6430.67    164.74 o
  -8  23   4     9074.73     8523.73    134.66 o
  -7  23   4     1121.95     1351.32    116.62 o
  -6  23   4     4279.03     4370.56    118.12 o
  -5  23   4     2248.61     2197.49    105.38 o
  -4  23   4     4441.76     4786.89    105.84 o
  -3  23   4    11005.60    10106.71    308.77 o
  -2  23   4      880.50      876.22     79.56 o
  -1  23   4        0.29       29.89     91.76 o
   0  23   4      235.07      270.30    104.90 o
 -12  24   4    13782.20    14066.41    295.28 o
 -11  24   4     2265.54     2288.79    108.02 o
 -10  24   4      912.45      870.14     86.01 o
  -9  24   4     4359.06     4540.13    118.70 o
  -8  24   4     1614.95     1638.50     97.16 o
  -7  24   4      154.20      284.51     89.64 o
  -6  24   4     1985.41     2219.66    102.43 o
  -5  24   4     3119.47     3644.16    106.28 o
  -4  24   4     1449.44     1639.30    103.81 o
  -3  24   4     5453.88     4992.71    147.98 o
  -2  24   4      223.94      238.68    121.76 o
  -1  24   4      627.72      573.88     78.08 o
   0  24   4     4252.18     3888.71    267.50 o
 -12  25   4       42.16       -5.53     85.05 o
 -11  25   4     2634.83     2611.24    112.06 o
 -10  25   4       15.82       36.00     85.35 o
  -9  25   4     1336.30     1314.36    109.45 o
  -8  25   4        1.54       50.32     91.64 o
  -7  25   4     2302.16     2345.44     96.28 o
  -6  25   4        7.18       37.13     92.74 o
  -5  25   4     4518.18     4778.48    132.56 o
  -4  25   4      773.93      772.58     85.63 o
  -3  25   4     5231.54     4587.17    117.77 o
  -2  25   4      880.07      871.69     92.90 o
  -1  25   4      215.51      195.80     96.64 o
 -13  26   4     2212.16     2674.83    144.86 o
 -12  26   4     6552.47     6344.97    169.74 o
 -11  26   4      205.38      200.28     92.51 o
 -10  26   4      302.22      293.67     87.74 o
  -9  26   4       44.60      179.43     92.53 o
  -8  26   4     1910.71     1849.21     99.19 o
  -7  26   4      319.22      404.21    104.14 o
  -6  26   4     1712.16     1429.18    107.03 o
  -5  26   4       87.19       41.18     94.17 o
  -4  26   4     1758.18     1738.58     91.54 o
  -3  26   4      706.97      425.90     91.12 o
 -13  27   4      163.27      177.90     83.37 o
 -12  27   4       16.49      -30.76    100.36 o
 -11  27   4        5.51       59.32    100.27 o
 -10  27   4     1340.53     1247.71     97.77 o
  -9  27   4     2405.33     2182.52     92.71 o
  -8  27   4      488.21      389.40    124.40 o
  -7  27   4      203.44      137.80     89.34 o
  -6  27   4     5631.94     5160.48    244.02 o
 -14  28   4    10119.46    10660.71    356.67 o
 -13  28   4      520.53      415.84     82.25 o
 -12  28   4        4.39       75.61     99.31 o
 -11  28   4     1829.12     2132.41    126.64 o
 -10  28   4        3.29      120.85    112.77 o
   0   1   5       74.99      148.60     34.64 o
   0   2   5     2426.84     2936.65     43.22 o
  -1   3   5     4052.11     4360.01     49.32 o
   0   3   5     1388.09      875.55     30.91 o
  -1   4   5      938.22      925.50     34.25 o
   0   4   5      706.50      569.89     60.54 o
  -2   5   5    68070.30    71643.49    345.62 o
  -1   5   5   624642.69   655277.63   2707.44 o
   0   5   5  1192239.25  1237439.50   5642.93 o
  -2   6   5   186972.59   191491.47    817.85 o
  -1   6   5    56159.45    53472.85    349.07 o
   0   6   5   169032.84   172728.78   1021.77 o
  -3   7   5     1715.90     1092.18     37.11 o
  -2   7   5      191.51      398.96     36.88 o
  -1   7   5      536.82      272.32     42.44 o
   0   7   5    10869.84    11398.27     92.65 o
  -3   8   5      342.98      299.88     40.37 o
  -2   8   5    92486.19    90588.39    426.13 o
  -1   8   5     1788.22     2383.36     46.75 o
   0   8   5    92322.16    96226.38    637.04 o
  -4   9   5     1615.85     1733.38     44.32 o
  -3   9   5   322684.19   323180.03   1375.26 o
  -2   9   5      320.29      374.01     39.83 o
  -1   9   5   119286.87   123982.01    425.56 o
   0   9   5   500365.34   525591.19   3203.87 o
  -4  10   5       72.94      156.22     51.20 o
  -3  10   5    30056.15    27547.57    108.12 o
  -2  10   5    26471.20    26391.91    134.41 o
  -1  10   5    15165.17    14655.62     69.61 o
   0  10   5    43042.64    46293.97    203.59 o
  -5  11   5     7043.78     8341.24     59.67 o
  -4  11   5   185170.52   190990.91    907.65 o
  -3  11   5   131480.05   129368.65    803.09 o
  -2  11   5    83454.09    81527.07    386.21 o
  -1  11   5      865.19     1138.97     87.48 o
   0  11   5    10039.35     9958.67    113.17 o
  -5  12   5    33298.44    35749.34    163.52 o
  -4  12   5    14020.65    12448.97     87.84 o
  -3  12   5     1925.21     1783.43     53.32 o
  -2  12   5    14088.40    13887.12     93.14 o
  -1  12   5    17334.97    16828.30    114.60 o
   0  12   5   113582.96   110470.40    503.79 o
  -6  13   5     8243.20     7280.84     72.87 o
  -5  13   5    22524.78    22542.87    160.97 o
  -4  13   5      801.00      961.28     55.68 o
  -3  13   5    34235.20    32395.07    134.41 o
  -2  13   5        6.88       67.71     47.57 o
  -1  13   5     2511.69     2781.83     68.18 o
   0  13   5    26814.46    27225.84    415.85 o
  -6  14   5    23211.74    23650.14    141.54 o
  -5  14   5    12810.08    13279.71     98.18 o
  -4  14   5    37491.69    35286.39    298.70 o
  -3  14   5   181577.73   190121.56    858.81 o
  -2  14   5     2959.53     2600.43     61.65 o
  -1  14   5    39914.20    39886.76    224.64 o
   0  14   5      634.83      343.17     98.04 o
  -7  15   5     1456.89     1451.51     82.61 o
  -6  15   5     8383.96     7824.49     99.73 o
  -5  15   5   117905.12   116791.77    516.78 o
  -4  15   5     5751.98     6498.19    117.34 o
  -3  15   5     5999.19     7100.64    145.06 o
  -2  15   5     1353.68     1458.49     85.31 o
  -1  15   5    62468.20    62849.54    364.39 o
   0  15   5    21686.53    20860.55    145.07 o
  -7  16   5   110436.02   108953.73    753.90 o
  -6  16   5      751.88     1013.51     67.08 o
  -5  16   5    13668.91    13909.91    113.54 o
  -4  16   5     2369.38     1997.82     70.66 o
  -3  16   5       13.00      173.64     81.28 o
  -2  16   5    30225.94    30755.14    268.75 o
  -1  16   5    21120.94    21353.38    123.60 o
   0  16   5    26711.23    26809.90    288.16 o
  -8  17   5     2471.82     2157.50     72.81 o
  -7  17   5    13278.50    13183.73    145.89 o
  -6  17   5       82.90      184.56     61.31 o
  -5  17   5    54985.44    55109.44    372.37 o
  -4  17   5      266.28      284.19     68.75 o
  -3  17   5     6582.57     6141.77     89.81 o
  -2  17   5     2302.59     2082.18     74.76 o
  -1  17   5     2755.43     2767.82     76.06 o
   0  17   5    83128.04    90178.73    626.88 o
  -8  18   5      288.29      375.13     83.77 o
  -7  18   5    42151.59    40443.68    457.50 o
  -6  18   5     6390.29     6646.94     92.14 o
  -5  18   5     3238.26     3475.84     76.73 o
  -4  18   5     2117.97     2311.63     85.42 o
  -3  18   5     7800.74     7565.85     89.87 o
  -2  18   5    25759.05    26793.62    156.73 o
  -1  18   5     8389.70     8921.53    124.57 o
   0  18   5    31241.19    31140.26    273.01 o
  -9  19   5        3.50       -2.98     83.40 o
  -8  19   5    13470.87    13775.99    126.57 o
  -7  19   5      721.94      899.02     81.50 o
  -6  19   5    48205.13    48262.63    408.07 o
  -5  19   5    43260.34    43380.57    330.36 o
  -4  19   5     1152.56     1066.37     76.02 o
  -3  19   5     2007.09     2234.99     80.70 o
  -2  19   5      918.36     1066.45     84.19 o
  -1  19   5       29.21       66.68     69.28 o
   0  19   5      217.13      119.77    124.87 o
  -9  20   5    24686.00    25773.85    213.63 o
  -8  20   5     1584.58     1420.93     86.31 o
  -7  20   5      439.78      476.47     80.66 o
  -6  20   5    23115.21    23972.19    266.53 o
  -5  20   5        2.55       41.28     79.99 o
  -4  20   5     6065.53     6112.38     98.47 o
  -3  20   5      769.80      858.42     73.94 o
  -2  20   5    13571.34    13538.35    181.15 o
  -1  20   5     3167.74     3417.30    106.38 o
   0  20   5      947.80     1026.27    107.84 o
 -10  21   5       37.22      152.97     83.71 o
  -9  21   5     7824.52     7809.36    136.29 o
  -8  21   5    36752.22    34819.71    233.81 o
  -7  21   5     1320.33     1750.80     92.53 o
  -6  21   5      152.28      120.77     89.99 o
  -5  21   5     7498.75     7276.74     92.25 o
  -4  21   5     1556.61     1420.98     81.98 o
  -3  21   5    13686.38    14261.46    240.71 o
  -2  21   5     6021.25     5880.06    113.92 o
  -1  21   5     2266.37     2266.06    111.47 o
   0  21   5    11240.22     9844.75    261.95 o
 -10  22   5    21198.49    20460.45    228.02 o
  -9  22   5     7723.16     8437.15    124.23 o
  -8  22   5      448.08      586.18     82.43 o
  -7  22   5       71.32      -10.88    104.98 o
  -6  22   5     1860.06     1743.41     92.74 o
  -5  22   5     7882.06     7924.94    155.55 o
  -4  22   5      704.55      750.63     85.91 o
  -3  22   5     1874.50     1930.06    120.99 o
  -2  22   5     1730.03     1810.92     93.19 o
  -1  22   5     1405.70     1438.21     98.03 o
   0  22   5      140.54        4.69    163.14 o
 -11  23   5     3252.27     3548.70    116.54 o
 -10  23   5    17583.73    18345.76    257.61 o
  -9  23   5       12.60       34.91     84.59 o
  -8  23   5     8471.94     8421.44    123.00 o
  -7  23   5       51.61       -0.63     96.69 o
  -6  23   5      712.78      956.34    102.46 o
  -5  23   5      918.87      764.17     87.14 o
  -4  23   5      143.67      120.91     90.48 o
  -3  23   5    10760.32    10734.58    179.88 o
  -2  23   5     1470.68     1470.84    107.90 o
  -1  23   5       26.79      166.09    103.83 o
   0  23   5       51.43       53.75    112.67 o
 -11  24   5       83.39      190.59     85.88 o
 -10  24   5     9681.47     9211.70    188.95 o
  -9  24   5     1464.15     1399.01    102.35 o
  -8  24   5     6512.20     6276.39    150.79 o
  -7  24   5      346.07      398.59    102.10 o
  -6  24   5     2197.15     1694.02     97.83 o
  -5  24   5     9641.75     9324.18    175.49 o
  -4  24   5       11.30      -61.58     87.90 o
  -3  24   5      193.04      305.47     96.24 o
  -2  24   5      422.96      533.16     90.53 o
  -1  24   5      334.16      324.54     86.01 o
   0  24   5      409.47      208.22    143.25 o
 -12  25   5      358.56      425.72     90.23 o
 -11  25   5     3572.27     3437.85    127.94 o
 -10  25   5      126.01       85.06     90.68 o
  -9  25   5       52.21       32.90    101.73 o
  -8  25   5      563.04      457.27    104.17 o
  -7  25   5     1479.36     1397.94     93.13 o
  -6  25   5     1100.05      854.24     96.35 o
  -5  25   5       69.09       13.21     97.02 o
  -4  25   5     3762.42     3923.96    119.80 o
  -3  25   5     2038.24     1905.52    103.12 o
  -2  25   5     3776.36     3662.35    174.53 o
  -1  25   5      542.46      556.16    107.04 o
 -12  26   5      564.55      354.74     99.64 o
 -11  26   5     1916.67     1864.72    111.10 o
 -10  26   5     1671.40     1634.86     85.71 o
  -9  26   5     2285.67     2635.32    125.57 o
  -8  26   5     1195.25     1321.77    111.75 o
  -7  26   5      829.17      673.70     90.43 o
  -6  26   5      971.84      967.58    100.87 o
  -5  26   5      199.89      215.74     89.46 o
  -4  26   5      446.17      313.57    103.14 o
  -3  26   5     2012.22     2059.52    145.02 o
 -13  27   5      258.94      272.36     87.88 o
 -12  27   5      333.89      229.07    101.06 o
 -11  27   5     3292.61     2979.26    148.71 o
 -10  27   5     1682.45     1674.10    108.21 o
  -9  27   5      218.18      218.10     75.73 o
  -8  27   5     2022.82     2180.99    141.23 o
  -7  27   5       25.12      118.26     92.30 o
  -6  27   5      975.39      806.88    101.43 o
 -13  28   5      536.84      683.10    106.07 o
 -12  28   5       40.65      197.70    118.38 o
 -11  28   5      244.72      265.33     94.98 o
 -10  28   5      427.04      414.39    127.12 o
   0   0   6     2663.29     3179.46    119.33 o
   0   1   6     4278.40     3286.54     65.43 o
  -1   2   6    27292.89    27251.59    224.55 o
   0   2   6     4227.69     5191.55    176.38 o
  -1   3   6     3865.75     4994.74     86.96 o
   0   3   6     7950.41     5846.93     52.44 o
  -2   4   6       51.92      152.73     35.50 o
  -1   4   6     2437.67     1526.51     33.28 o
   0   4   6     9491.25     8417.68     77.18 o
  -2   5   6    44867.17    44466.54    248.31 o
  -1   5   6   204372.73   209294.73    901.37 o
   0   5   6  1916833.13  2004117.00  12019.13 o
  -3   6   6  2069574.25  2074963.50   8212.97 o
  -2   6   6     8345.00     8188.78     59.56 o
  -1   6   6    13996.68    14496.78     75.48 o
   0   6   6    30092.85    35311.75    350.74 o
  -3   7   6    53657.37    57454.47    340.86 o
  -2   7   6     7563.52     7123.58     52.49 o
  -1   7   6    42481.16    42426.95    185.68 o
   0   7   6        6.46      123.64     45.97 o
  -4   8   6    69549.35    70920.66    325.32 o
  -3   8   6    25251.18    24135.67    187.99 o
  -2   8   6    64860.14    67461.20    435.30 o
  -1   8   6      388.43      289.93     39.52 o
   0   8   6   108828.34   107130.73    902.80 o
  -4   9   6      780.87      959.31     63.51 o
  -3   9   6    21791.98    17517.83    111.57 o
  -2   9   6    54955.41    58867.41    416.49 o
  -1   9   6    60883.93    60862.84    339.24 o
   0   9   6   678086.00   697923.50   3827.61 o
  -5  10   6   793184.56   804925.75   5993.26 o
  -4  10   6     9832.82     9065.64     65.64 o
  -3  10   6       88.95      328.63     64.16 o
  -2  10   6     2946.46     2907.76     63.88 o
  -1  10   6      398.40      401.80     52.06 o
   0  10   6   106605.28   111353.45    591.85 o
  -5  11   6   171249.23   166548.22    819.08 o
  -4  11   6    50352.96    50567.44    254.83 o
  -3  11   6    86887.83    94497.70    421.67 o
  -2  11   6    43939.27    48477.35    369.96 o
  -1  11   6   185376.14   187726.08   1017.41 o
   0  11   6       18.47       29.58     67.36 o
  -6  12   6  1028337.19  1054911.25   5272.08 o
  -5  12   6      159.79      180.75     61.16 o
  -4  12   6    46334.23    49584.90    326.24 o
  -3  12   6      698.57      493.37     53.66 o
  -2  12   6     2766.45     2578.60     81.97 o
  -1  12   6     5949.44     5503.36     70.62 o
   0  12   6     2224.02     3005.61    132.29 o
  -6  13   6     1203.92     1463.08     70.58 o
  -5  13   6     1277.92     1330.21     60.27 o
  -4  13   6    35270.12    34353.87    192.03 o
  -3  13   6     1764.07     1654.32     64.35 o
  -2  13   6      212.83      134.16     60.93 o
  -1  13   6    14594.50    14548.31     92.62 o
   0  13   6     1226.35     1168.85     81.86 o
  -7  14   6    27746.43    28467.65    458.62 o
  -6  14   6      830.07     1170.70     65.83 o
  -5  14   6       17.62      178.50     73.79 o
  -4  14   6     2550.87     2417.57     67.28 o
  -3  14   6    28701.78    27441.18    202.98 o
  -2  14   6    10344.63     9408.71     93.04 o
  -1  14   6    10278.70    10653.10    109.07 o
   0  14   6    11188.52    11979.32    214.39 o
  -7  15   6     9157.94     8602.57     82.16 o
  -6  15   6   146739.52   153957.30    914.71 o
  -5  15   6    37424.55    35499.11    278.08 o
  -4  15   6    17165.16    17490.43    172.02 o
  -3  15   6   337955.44   341043.78   1872.11 o
  -2  15   6      407.18      546.30     62.35 o
  -1  15   6     2050.08     2539.19     70.30 o
   0  15   6   166108.80   170409.72   1149.79 o
  -8  16   6     1606.10     1701.96    108.41 o
  -7  16   6      293.72      449.59     67.74 o
  -6  16   6     6424.72     5986.74     87.95 o
  -5  16   6      125.18      196.87     64.10 o
  -4  16   6    10198.03    10250.52    114.78 o
  -3  16   6     2153.34     2298.61     88.98 o
  -2  16   6     3773.15     3953.89     91.87 o
  -1  16   6    35937.60    36206.91    262.25 o
   0  16   6     2247.20     2900.51    124.77 o
  -8  17   6      546.78      350.96     67.82 o
  -7  17   6    39121.18    40639.21    282.96 o
  -6  17   6     1538.56     1379.46     72.43 o
  -5  17   6     3856.49     4102.88     81.50 o
  -4  17   6     6949.71     6797.62     94.10 o
  -3  17   6     2415.68     2370.11     79.04 o
  -2  17   6     5015.44     4711.53     86.11 o
  -1  17   6    29118.80    27717.32    211.53 o
   0  17   6     5996.96     5760.82    131.38 o
  -9  18   6    82967.55    81953.30    633.83 o
  -8  18   6       26.85       95.28     83.53 o
  -7  18   6     2008.78     2162.78     94.23 o
  -6  18   6    49135.41    51270.04    343.93 o
  -5  18   6     1559.72     1493.81     70.41 o
  -4  18   6     6590.21     7151.27    124.25 o
  -3  18   6    16611.30    16748.66    179.74 o
  -2  18   6       18.12       16.66     71.24 o
  -1  18   6     1819.51     1716.23    102.34 o
   0  18   6    90686.97    92321.37    654.99 o
  -9  19   6      242.54       -3.09     75.63 o
  -8  19   6    34342.50    34570.14    281.97 o
  -7  19   6     4190.25     4164.79    102.54 o
  -6  19   6     4973.57     5515.25     93.59 o
  -5  19   6     4947.78     4536.14    101.98 o
  -4  19   6     2654.52     2337.69    134.07 o
  -3  19   6     4287.59     4973.61    149.17 o
  -2  19   6     4566.75     4412.33    129.04 o
  -1  19   6      427.25      327.09     75.06 o
   0  19   6      823.49     1144.42    141.40 o
 -10  20   6    76621.43    75734.23    951.18 o
  -9  20   6     3409.00     3221.57     98.54 o
  -8  20   6     4795.95     4384.13    109.37 o
  -7  20   6    28405.24    27917.91    382.02 o
  -6  20   6     5100.00     5006.50     97.36 o
  -5  20   6    10272.91    10563.80    183.91 o
  -4  20   6     1794.52     1836.63     90.71 o
  -3  20   6      150.80       76.88     64.32 o
  -2  20   6     4875.87     5326.27    130.68 o
  -1  20   6     6331.39     6180.13    125.34 o
   0  20   6     1633.22     1645.15    113.50 o
 -10  21   6     2851.25     3267.61    102.77 o
  -9  21   6    24392.11    26261.11    276.80 o
  -8  21   6      805.85      976.89    105.50 o
  -7  21   6     2027.82     1837.38     82.42 o
  -6  21   6    12437.32    13073.36    165.73 o
  -5  21   6     3234.08     2956.03    120.01 o
  -4  21   6     3213.26     3252.59     77.20 o
  -3  21   6    12790.81    13256.92    193.97 o
  -2  21   6     2630.65     2437.87     77.36 o
  -1  21   6      680.61      586.46     86.22 o
   0  21   6     8064.49     7405.20    228.05 o
 -11  22   6    41203.66    38941.20    484.27 o
 -10  22   6       15.32       37.53     99.64 o
  -9  22   6       36.71      101.09     77.32 o
  -8  22   6    15864.52    16002.04    289.22 o
  -7  22   6      801.89     1006.94     88.86 o
  -6  22   6      115.48       29.17     89.25 o
  -5  22   6    13499.62    12801.91    189.48 o
  -4  22   6       64.05       74.39     77.36 o
  -3  22   6        0.47       -5.35     88.08 o
  -2  22   6    25838.33    24366.64    260.79 o
  -1  22   6     5590.10     5269.62    140.84 o
   0  22   6      753.81      883.66    128.48 o
 -11  23   6      693.58      608.13     86.29 o
 -10  23   6     9983.24    10330.38    199.51 o
  -9  23   6     4756.13     5184.29    115.70 o
  -8  23   6     1829.48     2023.41     87.82 o
  -7  23   6     7061.93     6830.08    117.13 o
  -6  23   6     1107.41     1163.38    100.14 o
  -5  23   6     1917.58     2052.52     97.28 o
  -4  23   6     5800.25     4949.14    139.69 o
  -3  23   6      144.82      209.59     78.60 o
  -2  23   6      178.62      136.23    102.15 o
  -1  23   6       39.01      157.85     97.24 o
   0  23   6     1000.78     1013.42    102.32 o
 -12  24   6     6048.16     6445.78    213.83 o
 -11  24   6      579.44      538.62     89.04 o
 -10  24   6     1345.48     1280.65    120.68 o
  -9  24   6    19850.92    20084.84    285.99 o
  -8  24   6      509.14      434.17     86.81 o
  -7  24   6     1460.86     1517.02     95.91 o
  -6  24   6     3237.74     3162.65    116.24 o
  -5  24   6      300.30      191.94    113.03 o
  -4  24   6      562.81      431.47     86.06 o
  -3  24   6    28927.16    30542.16    299.85 o
  -2  24   6     3747.34     3602.97    133.63 o
  -1  24   6       17.63       95.91     99.68 o
   0  24   6     3035.05     3157.13    211.28 o
 -12  25   6      471.97      588.98     87.91 o
 -11  25   6     1369.37     1316.28     88.38 o
 -10  25   6     1743.93     1700.81    107.60 o
  -9  25   6     1400.03     1394.97    120.60 o
  -8  25   6    32768.01    29907.12    339.54 o
  -7  25   6     5830.23     5242.48    154.29 o
  -6  25   6      260.52      224.37     99.10 o
  -5  25   6     2629.29     2590.56    101.10 o
  -4  25   6     3205.68     3383.68    131.72 o
  -3  25   6      173.70      157.45     76.99 o
  -2  25   6      929.41     1084.28     86.43 o
  -1  25   6      136.80      108.59     90.41 o
 -13  26   6     1872.68     1956.40    183.62 o
 -12  26   6        3.12       42.12     93.38 o
 -11  26   6     1384.22     1308.97    104.03 o
 -10  26   6     1218.60     1127.65     98.02 o
  -9  26   6     1140.91      775.49     99.06 o
  -8  26   6      395.54      356.64     99.46 o
  -7  26   6      936.82     1231.78    102.91 o
  -6  26   6     4127.94     4345.96    166.54 o
  -5  26   6        0.63       27.32    108.23 o
  -4  26   6       53.81      118.43     94.37 o
  -3  26   6      696.81      800.83    156.22 o
 -13  27   6      858.12      678.49    104.54 o
 -12  27   6      677.45      710.37     99.36 o
 -11  27   6      873.23      688.65    115.80 o
 -10  27   6      498.28      411.23     92.43 o
  -9  27   6    11111.74    11135.91    253.59 o
  -8  27   6     2030.32     1980.04     96.09 o
  -7  27   6     1773.35     1531.56    107.82 o
  -6  27   6        1.97      -18.71     94.86 o
 -14  28   6     9523.09     8675.76    217.14 o
 -13  28   6      353.61      323.20    112.52 o
 -12  28   6       52.70       30.43    131.60 o
 -11  28   6      248.70      413.79    114.18 o
 -10  28   6      221.47      259.35     96.60 o
   0   1   7     1275.01     1240.32     34.21 o
   0   2   7     4526.55     5063.22     52.98 o
  -1   3   7    14233.65    16198.17     95.37 o
   0   3   7      277.52      236.55     51.43 o
  -1   4   7     1971.13     1628.41     31.54 o
   0   4   7    99460.04    98246.33    499.24 o
  -2   5   7     3833.57     3830.20     53.88 o
  -1   5   7    24498.64    23151.74     90.14 o
   0   5   7  3376939.00  3561195.00  22627.72 o
  -2   6   7    27746.84    26893.79    123.46 o
  -1   6   7      360.19      466.82     53.22 o
   0   6   7     8399.47     9031.60     73.36 o
  -3   7   7    92976.97    91681.65    450.03 o
  -2   7   7      683.29     1125.55     73.53 o
  -1   7   7    29238.26    32331.80    219.16 o
   0   7   7      469.53      418.10     41.86 o
  -3   8   7    25235.03    23702.72    135.29 o
  -2   8   7   242780.84   260645.41   1113.27 o
  -1   8   7      366.24      672.89     46.58 o
   0   8   7    38879.43    35774.65    248.97 o
  -4   9   7    23547.46    23882.71    129.58 o
  -3   9   7    21850.59    20754.07    102.90 o
  -2   9   7   107746.34   108651.70    431.40 o
  -1   9   7    14423.33    15417.63     89.33 o
   0   9   7   119836.59   113822.37    362.07 o
  -4  10   7     6459.94     6010.77     77.90 o
  -3  10   7    42418.14    44313.59    139.66 o
  -2  10   7     5842.19     7183.26     57.04 o
  -1  10   7     9945.68     9481.03     87.88 o
   0  10   7   268032.97   268892.97   1606.17 o
  -5  11   7      572.96     1015.37     57.64 o
  -4  11   7     5902.05     7007.46     63.44 o
  -3  11   7   464185.91   489423.34   2224.66 o
  -2  11   7     2460.51     2975.31     73.16 o
  -1  11   7    17609.15    18139.67    126.63 o
   0  11   7     2696.19     3837.20    142.55 o
  -5  12   7     8394.35     7567.78     91.07 o
  -4  12   7    79744.55    84395.94    479.51 o
  -3  12   7      130.86       64.49     60.92 o
  -2  12   7      818.08      888.68     59.62 o
  -1  12   7    16992.38    16854.59    112.22 o
   0  12   7     4143.64     4440.37     88.67 o
  -6  13   7       65.90       31.10     49.42 o
  -5  13   7      296.04      409.70     52.26 o
  -4  13   7    25324.70    24355.29    119.72 o
  -3  13   7    11732.96    11706.67     87.19 o
  -2  13   7     2777.98     2634.77     58.90 o
  -1  13   7     4348.74     4739.37     64.23 o
   0  13   7       16.14       33.75     91.06 o
  -6  14   7     1350.81     1537.61     72.52 o
  -5  14   7    70462.32    74025.14    427.49 o
  -4  14   7    41425.96    42983.80    267.58 o
  -3  14   7     9449.79     8755.07    104.19 o
  -2  14   7     1584.87     1473.66     70.63 o
  -1  14   7      331.43      587.21     73.55 o
   0  14   7   128314.78   126976.81    728.39 o
  -7  15   7      308.41      160.83     55.83 o
  -6  15   7     4640.96     5185.86     81.67 o
  -5  15   7     4929.20     4906.96     85.27 o
  -4  15   7    20966.24    22134.72    136.26 o
  -3  15   7       92.24      293.05     60.17 o
  -2  15   7     5971.68     5829.01     86.75 o
  -1  15   7       73.41      147.15     61.93 o
   0  15   7    16959.38    15657.58    140.22 o
  -7  16   7     3273.19     3844.31     74.33 o
  -6  16   7    10071.13    10616.64    136.74 o
  -5  16   7      119.92      148.06     58.70 o
  -4  16   7     1035.04     1320.03     70.28 o
  -3  16   7    15577.23    15589.43    127.80 o
  -2  16   7     1766.19     2001.54     69.12 o
  -1  16   7     5271.54     5804.73    102.25 o
   0  16   7     1223.13     1555.27    144.54 o
  -8  17   7     1641.97     1551.66     65.68 o
  -7  17   7     3376.06     3754.12     74.99 o
  -6  17   7    57231.67    56431.49    482.02 o
  -5  17   7     2676.41     2551.27     82.61 o
  -4  17   7      535.26      511.32     79.89 o
  -3  17   7     8594.16     8657.32     91.79 o
  -2  17   7     2339.32     2330.33     76.01 o
  -1  17   7        7.26       15.86     67.79 o
   0  17   7     3887.94     3527.25    105.65 o
  -8  18   7       54.29      -24.83     83.08 o
  -7  18   7     3735.96     3581.19     86.99 o
  -6  18   7     1701.54     1501.06     82.59 o
  -5  18   7     7734.17     7650.82    109.24 o
  -4  18   7    23678.10    23884.51    223.79 o
  -3  18   7     4747.41     5307.48     91.15 o
  -2  18   7      161.81      196.55     78.77 o
  -1  18   7     1213.07     1132.94     73.97 o
   0  18   7     9046.09     9273.36    220.68 o
  -9  19   7     1557.08     1336.30     73.77 o
  -8  19   7      750.06      789.95     83.04 o
  -7  19   7     3504.78     3854.62     82.96 o
  -6  19   7     1754.26     1932.12     88.37 o
  -5  19   7    17356.36    17270.65    220.38 o
  -4  19   7      582.19      455.98     79.89 o
  -3  19   7      633.14      908.86     74.54 o
  -2  19   7     1852.41     1728.89    130.74 o
  -1  19   7     2079.24     2189.90     82.51 o
   0  19   7    10348.86     9861.36    176.41 o
  -9  20   7     1301.96     1272.67     91.93 o
  -8  20   7     2631.72     2790.41     80.31 o
  -7  20   7     1406.06     1692.36     80.27 o
  -6  20   7     3639.58     3913.35     95.58 o
  -5  20   7     3259.26     3493.54     92.22 o
  -4  20   7      173.76      182.35     76.39 o
  -3  20   7     7466.91     7249.36    143.99 o
  -2  20   7     5049.28     4555.61    111.50 o
  -1  20   7     2777.70     2671.18     95.53 o
   0  20   7      532.50      762.81    148.32 o
 -10  21   7      103.78      -27.01     88.15 o
  -9  21   7      735.49      806.79     88.70 o
  -8  21   7      447.63      581.23    106.34 o
  -7  21   7      867.83      884.68     82.42 o
  -6  21   7        0.34       55.43     84.25 o
  -5  21   7      426.40      461.58     90.55 o
  -4  21   7      250.61      186.82     78.61 o
  -3  21   7     5380.53     5159.70    176.22 o
  -2  21   7     1151.53      854.93     82.56 o
  -1  21   7    17606.60    16599.98    181.73 o
   0  21   7     7108.06     7627.11    143.27 o
 -10  22   7     2311.91     2842.80     82.58 o
  -9  22   7     1000.94      845.39    101.06 o
  -8  22   7      958.93      817.42     98.70 o
  -7  22   7     1091.25     1049.95     78.68 o
  -6  22   7     3388.88     3080.15     84.70 o
  -5  22   7      191.17       75.11     93.45 o
  -4  22   7      424.20      630.48     91.19 o
  -3  22   7      455.33      526.29     71.24 o
  -2  22   7     2072.31     2078.68     90.88 o
  -1  22   7      212.90      185.24     93.60 o
   0  22   7       24.77       47.95    148.64 o
 -11  23   7     1069.57     1225.02     82.50 o
 -10  23   7     2001.67     1906.70     82.11 o
  -9  23   7    26969.86    28320.39    343.79 o
  -8  23   7     1779.80     1649.87    144.12 o
  -7  23   7      373.62      384.63     86.09 o
  -6  23   7      593.78      789.54     73.90 o
  -5  23   7     1015.79     1082.96     85.84 o
  -4  23   7      117.82      290.69    130.61 o
  -3  23   7       86.02      137.30     97.96 o
  -2  23   7     1351.34     1278.15     87.43 o
  -1  23   7      194.46      289.97     85.67 o
   0  23   7       96.71      302.27    125.68 o
 -11  24   7        1.13      -62.11     91.31 o
 -10  24   7      196.70      108.65     96.01 o
  -9  24   7     2209.88     2656.38    102.83 o
  -8  24   7     4093.31     3858.57    106.31 o
  -7  24   7     6644.31     6617.16    115.82 o
  -6  24   7      159.56      167.23     76.96 o
  -5  24   7     1082.65     1052.47    128.40 o
  -4  24   7      170.10      138.82     78.59 o
  -3  24   7       44.58       74.43     91.35 o
  -2  24   7      375.29      140.23    102.84 o
  -1  24   7      435.33      279.11     92.65 o
   0  24   7     9315.93     8636.82    295.16 o
 -12  25   7     1353.82     1198.43     87.87 o
 -11  25   7        0.63      144.26     88.62 o
 -10  25   7     1712.04     2099.61    103.90 o
  -9  25   7     3314.48     3088.48    117.55 o
  -8  25   7     1870.27     1926.81     97.15 o
  -7  25   7      169.38      229.05    103.58 o
  -6  25   7       30.02      167.21     93.90 o
  -5  25   7      294.28      385.75     88.16 o
  -4  25   7      697.97      831.60     91.87 o
  -3  25   7      797.65      919.36    111.30 o
  -2  25   7       45.68      -22.81     92.59 o
  -1  25   7     1509.22     1611.70    100.80 o
 -12  26   7       12.94      -75.91     83.52 o
 -11  26   7     5645.01     5606.23    174.82 o
 -10  26   7      223.34      354.47    100.97 o
  -9  26   7      252.92      199.79    114.67 o
  -8  26   7      495.05      585.74     89.38 o
  -7  26   7      509.43      491.44    107.68 o
  -6  26   7     3247.83     3081.90    100.93 o
  -5  26   7     1391.85     1335.62    107.91 o
  -4  26   7       31.58       51.74     92.23 o
  -3  26   7     1228.92     1687.14    142.58 o
 -13  27   7       20.26        2.19     97.38 o
 -12  27   7      179.20      211.29     99.35 o
 -11  27   7      166.61      134.49     88.48 o
 -10  27   7      394.57      437.67    102.68 o
  -9  27   7      338.03      320.17    107.37 o
  -8  27   7      676.31      697.81    101.28 o
  -7  27   7      190.45      103.87    114.08 o
  -6  27   7     1002.23      735.74    112.03 o
 -13  28   7       77.68      124.95     99.27 o
 -12  28   7      297.79      326.77    121.23 o
 -11  28   7       14.50      -11.74    112.58 o
 -10  28   7     1100.12      851.57    109.18 o
   0   0   8       22.98       36.59     46.79 o
   0   1   8    11708.11    13127.68     55.59 o
  -1   2   8      338.67      394.50     34.81 o
   0   2   8     7890.44     7814.95     88.96 o
  -1   3   8     1996.20     2338.73     25.39 o
   0   3   8      517.46      434.26     62.40 o
  -2   4   8     1552.57      922.79     40.25 o
  -1   4   8     4377.07     6312.79     78.91 o
   0   4   8   217686.33   214149.86   1219.09 o
  -2   5   8   606417.81   627967.19   3355.75 o
  -1   5   8     1138.91     1174.34     37.62 o
   0   5   8   851326.50   905528.38   5370.68 o
  -3   6   8   383865.44   389871.25   1779.90 o
  -2   6   8   230445.70   217159.89    981.22 o
  -1   6   8   370012.22   359391.31   1441.28 o
   0   6   8      181.51      157.69     93.70 o
  -3   7   8    12446.54    13494.66     70.12 o
  -2   7   8     1478.77     1250.03     38.29 o
  -1   7   8   319720.13   325870.47   1447.38 o
   0   7   8    10166.17    10165.22     89.64 o
  -4   8   8       63.33      137.65     52.95 o
  -3   8   8    58180.91    57932.95    156.61 o
  -2   8   8    28583.40    30467.40    116.78 o
  -1   8   8      782.40     1070.60     41.16 o
   0   8   8   265460.47   267421.56   1634.95 o
  -4   9   8    63144.05    64014.55    369.44 o
  -3   9   8      303.50      208.62     33.30 o
  -2   9   8    10048.09     7643.52     72.27 o
  -1   9   8   363791.00   355522.38   1426.73 o
   0   9   8   128000.78   125623.19    843.22 o
  -5  10   8   345432.25   352110.59   2524.09 o
  -4  10   8   169746.13   174422.25    889.64 o
  -3  10   8   557185.75   551819.69   2243.55 o
  -2  10   8      653.55      623.69     47.32 o
  -1  10   8    23902.78    21396.97    101.76 o
   0  10   8   201959.47   204474.22   1280.29 o
  -5  11   8    21027.68    21285.56     88.01 o
  -4  11   8    11631.85    11615.35     89.71 o
  -3  11   8    86641.66    93760.89    548.25 o
  -2  11   8     1752.76     2878.54     68.17 o
  -1  11   8        2.45       65.93     45.95 o
   0  11   8   297239.84   293503.00   2830.89 o
  -6  12   8   114282.70   112833.51    869.69 o
  -5  12   8     6948.65     5736.81     69.80 o
  -4  12   8    37623.60    35241.45    195.72 o
  -3  12   8    22138.97    21527.81    151.73 o
  -2  12   8      314.77      202.31     69.99 o
  -1  12   8    13011.88    12552.15    103.71 o
   0  12   8     1456.12     1144.81     76.87 o
  -6  13   8     4451.87     4195.36     66.47 o
  -5  13   8      716.35      788.29     52.91 o
  -4  13   8    39518.96    37514.28    227.70 o
  -3  13   8      588.01      473.86     57.72 o
  -2  13   8        7.37       66.31     58.95 o
  -1  13   8    20021.82    21875.24    182.72 o
   0  13   8    49130.91    45373.72    704.29 o
  -7  14   8    18148.39    18276.66    199.99 o
  -6  14   8    13395.79    12518.39    124.31 o
  -5  14   8    16053.88    15394.48    130.94 o
  -4  14   8     5515.92     5594.71     76.08 o
  -3  14   8   187887.78   191279.30    936.44 o
  -2  14   8     4804.23     4387.81     70.55 o
  -1  14   8       76.06      130.64     53.43 o
   0  14   8     5401.18     4917.59    125.27 o
  -7  15   8    33805.14    33961.63    221.46 o
  -6  15   8      324.77      388.98     67.90 o
  -5  15   8    49365.09    48868.20    227.83 o
  -4  15   8   170737.81   169985.19    942.79 o
  -3  15   8    23881.82    23440.01    122.92 o
  -2  15   8    29534.87    30612.18    251.69 o
  -1  15   8    35743.49    38558.90    249.14 o
   0  15   8    35040.76    34493.56    252.77 o
  -8  16   8      868.91     1001.89     91.25 o
  -7  16   8     1506.07     1373.76     67.43 o
  -6  16   8     9680.35    10480.05    115.85 o
  -5  16   8     3592.52     3810.94     72.90 o
  -4  16   8    50780.37    54802.42    312.29 o
  -3  16   8    15032.50    15224.52    122.65 o
  -2  16   8     1876.82     1948.50     72.93 o
  -1  16   8    37469.95    35207.07    265.99 o
   0  16   8     4929.90     4802.20    112.34 o
  -8  17   8       41.13      186.29     63.45 o
  -7  17   8    12306.64    11392.64    101.46 o
  -6  17   8     4500.08     4741.96     88.63 o
  -5  17   8      189.83      351.32     74.68 o
  -4  17   8    13320.70    13144.97    102.40 o
  -3  17   8    68598.71    66122.79    515.55 o
  -2  17   8     8035.37     8469.53    118.10 o
  -1  17   8     6472.51     6547.69     85.37 o
   0  17   8    57408.59    56803.63    352.43 o
  -9  18   8     1073.24     1360.21    107.99 o
  -8  18   8      192.12      157.87     75.30 o
  -7  18   8       58.29       65.52     71.54 o
  -6  18   8     1279.74     1626.92     99.68 o
  -5  18   8      307.34      290.68     79.39 o
  -4  18   8    24369.39    24310.64    179.40 o
  -3  18   8      974.66      961.36     71.93 o
  -2  18   8     3396.22     3812.53     82.43 o
  -1  18   8    11536.81    12144.14    131.41 o
   0  18   8     4586.89     4821.95    207.87 o
  -9  19   8    29042.13    29959.82    262.24 o
  -8  19   8      164.02      144.12     68.17 o
  -7  19   8      265.57      300.42     78.56 o
  -6  19   8    16187.77    15614.27    244.21 o
  -5  19   8     3931.31     3963.31     77.18 o
  -4  19   8    13103.01    12452.62    163.80 o
  -3  19   8      312.19      458.37     75.41 o
  -2  19   8     1519.95     1518.29    101.55 o
  -1  19   8     2430.33     2343.92     81.80 o
   0  19   8    15493.04    14823.21    250.16 o
 -10  20   8     8042.89     8238.21    137.70 o
  -9  20   8     7276.16     7797.18    109.47 o
  -8  20   8    26548.69    27973.17    281.37 o
  -7  20   8     8663.79     8569.71    106.05 o
  -6  20   8    88520.56    93915.92    578.66 o
  -5  20   8    22075.58    21313.10    236.15 o
  -4  20   8        9.65       39.14     66.29 o
  -3  20   8       25.15      -57.25    101.89 o
  -2  20   8     2224.84     2227.35     78.14 o
  -1  20   8      867.45      973.97    100.74 o
   0  20   8    13922.78    14186.54    279.58 o
 -10  21   8     7300.33     7801.33    121.83 o
  -9  21   8       16.63        9.81     91.76 o
  -8  21   8     6724.97     7375.81    107.78 o
  -7  21   8       19.88      -74.71     74.71 o
  -6  21   8      257.90      295.97     69.55 o
  -5  21   8        2.18       54.04     70.00 o
  -4  21   8      125.88      194.21     77.49 o
  -3  21   8      201.74      125.03     87.45 o
  -2  21   8       82.48      185.96     80.38 o
  -1  21   8    13923.80    13462.29    189.65 o
   0  21   8      341.49      204.61    114.80 o
 -11  22   8     3815.51     3350.13    153.24 o
 -10  22   8     1004.92      739.10     87.87 o
  -9  22   8    14603.46    14996.92    280.93 o
  -8  22   8     1523.53     1597.71     87.92 o
  -7  22   8     4067.14     4113.16     97.04 o
  -6  22   8      793.86      790.75     90.45 o
  -5  22   8      550.49      602.84     82.71 o
  -4  22   8     8871.35     8872.81    133.74 o
  -3  22   8       28.30      -22.16     87.49 o
  -2  22   8     4264.16     4626.50    108.16 o
  -1  22   8      823.19      620.61    106.48 o
   0  22   8     6741.05     6792.81    308.92 o
 -11  23   8     7251.92     7409.99    100.95 o
 -10  23   8     8232.02     8031.35    146.10 o
  -9  23   8      673.70      615.82     91.35 o
  -8  23   8     1379.81     1615.70    108.41 o
  -7  23   8     1643.62     1412.43     91.72 o
  -6  23   8       71.94       50.50    103.27 o
  -5  23   8    10005.13    10129.16    162.63 o
  -4  23   8        2.11      -91.64     96.50 o
  -3  23   8     4464.21     4424.88    148.73 o
  -2  23   8     1217.73     1328.91     96.27 o
  -1  23   8      929.50      852.49     85.99 o
   0  23   8       87.37      -87.86    162.31 o
 -12  24   8      126.62       19.32    110.74 o
 -11  24   8      225.51       79.91     99.58 o
 -10  24   8     8952.90     8843.50    186.36 o
  -9  24   8       24.67       15.29     79.17 o
  -8  24   8     4074.28     4181.40    171.34 o
  -7  24   8     1590.85     1748.67    106.66 o
  -6  24   8      942.04      959.22     99.23 o
  -5  24   8     2639.92     2164.91     84.57 o
  -4  24   8     7022.59     6993.59    136.46 o
  -3  24   8      725.42      823.80     96.92 o
  -2  24   8     3878.83     3863.56    107.32 o
  -1  24   8      193.83      148.73     92.62 o
   0  24   8      312.85      489.59    109.23 o
 -12  25   8     1640.77     1643.60     93.50 o
 -11  25   8      404.31      172.68     98.92 o
 -10  25   8     3300.14     3406.03    141.32 o
  -9  25   8    27803.61    30020.50    508.60 o
  -8  25   8     4027.08     3840.85    117.17 o
  -7  25   8       41.79       19.72     96.58 o
  -6  25   8      238.63      108.41     93.83 o
  -5  25   8     1612.79     1405.58     98.21 o
  -4  25   8     2268.08     2087.49     93.92 o
  -3  25   8       17.37      171.89    106.62 o
  -2  25   8      748.48      651.49     96.30 o
  -1  25   8     6415.79     6594.56    172.96 o
 -13  26   8      131.26       94.74    106.89 o
 -12  26   8      257.85      187.96     98.90 o
 -11  26   8     1458.02     1593.36     97.11 o
 -10  26   8      326.55      431.93    103.58 o
  -9  26   8      115.42      148.78     86.20 o
  -8  26   8     3227.77     3535.81    123.53 o
  -7  26   8     1029.38      745.05    100.30 o
  -6  26   8       51.33       44.82    112.56 o
  -5  26   8      617.01      375.35     93.99 o
  -4  26   8      297.83      328.21    113.39 o
  -3  26   8      329.63      222.51    100.45 o
 -13  27   8      185.97      346.34    113.30 o
 -12  27   8       46.38      122.92    103.65 o
 -11  27   8      548.81      861.46    102.71 o
 -10  27   8      513.15      510.87     90.67 o
  -9  27   8      855.45      613.48     84.10 o
  -8  27   8     5637.38     5530.49    160.47 o
  -7  27   8       43.27      118.78     90.32 o
  -6  27   8      102.30      246.42    107.20 o
 -14  28   8       68.84     -103.96    175.17 o
 -13  28   8      112.43      218.41    101.01 o
 -12  28   8      313.54      315.44     95.02 o
 -11  28   8      181.05      196.88     97.61 o
 -10  28   8      790.77      884.31    104.29 o
   0   1   9    19227.89    19427.82    102.04 o
   0   2   9    10666.44    13827.28    118.62 o
  -1   3   9     1127.96      363.04     44.53 o
   0   3   9     4405.66     4563.72     68.89 o
  -1   4   9     5555.17     6041.09     79.47 o
   0   4   9   260294.14   253213.22   1562.66 o
  -2   5   9    29333.13    31865.67    141.44 o
  -1   5   9    34738.23    34159.04    180.36 o
   0   5   9  6966875.50  7481266.50  44427.34 o
  -2   6   9   414969.72   423109.03   1872.12 o
  -1   6   9    36901.55    41220.65    181.38 o
   0   6   9    48914.63    42869.64    309.28 o
  -3   7   9    10792.59    11097.41     67.98 o
  -2   7   9     1096.91      803.09     45.16 o
  -1   7   9    27118.53    22904.95     80.78 o
   0   7   9   377965.06   378409.38   2536.21 o
  -3   8   9    10991.98    13755.48     64.66 o
  -2   8   9   219821.23   235284.91   1124.33 o
  -1   8   9     2036.65     2066.50     35.29 o
   0   8   9    79566.85    81705.83    624.12 o
  -4   9   9    52204.50    51127.25    243.44 o
  -3   9   9    12399.83    11673.07    108.27 o
  -2   9   9   139715.45   148490.28    790.17 o
  -1   9   9   752539.38   791011.31   3981.68 o
   0   9   9    32831.21    34185.54    281.10 o
  -4  10   9    94301.79    97645.27    360.81 o
  -3  10   9    74271.98    69873.63    420.78 o
  -2  10   9     4158.88     3165.08     67.57 o
  -1  10   9      634.97      538.00     59.09 o
   0  10   9  1187672.50  1267325.25   7205.70 o
  -5  11   9   251232.63   254993.80   1335.89 o
  -4  11   9     1030.77     1212.63     57.57 o
  -3  11   9   450214.25   493567.03   2064.40 o
  -2  11   9      246.23      162.49     44.01 o
  -1  11   9      828.78      692.41     55.34 o
   0  11   9     6486.95     7930.94    176.50 o
  -5  12   9   101821.40   104645.53    447.53 o
  -4  12   9    55861.95    61071.05    348.85 o
  -3  12   9    29820.69    27329.69    126.45 o
  -2  12   9   103584.95    99653.96    537.97 o
  -1  12   9    27045.70    26649.51    207.83 o
   0  12   9      899.09     1056.34     95.60 o
  -6  13   9     1629.12     1563.47     63.53 o
  -5  13   9    12253.66    11369.16    146.63 o
  -4  13   9    63740.22    68798.06    561.49 o
  -3  13   9   113869.63   116060.77    447.31 o
  -2  13   9     1592.10     1425.65     66.30 o
  -1  13   9    16506.85    17462.28    131.02 o
   0  13   9    50825.25    51350.29    399.34 o
  -6  14   9    14063.67    13899.15    112.49 o
  -5  14   9    46436.38    50781.54    362.51 o
  -4  14   9     4467.45     4209.84     74.54 o
  -3  14   9   318841.78   323971.84   1444.54 o
  -2  14   9    65519.75    67023.10    357.75 o
  -1  14   9      583.58      451.95     71.73 o
   0  14   9    48980.11    53175.81    299.03 o
  -7  15   9    71793.66    73009.15    388.29 o
  -6  15   9      139.14      172.13     62.85 o
  -5  15   9   268814.88   270507.72   1230.76 o
  -4  15   9    48096.18    48990.89    275.86 o
  -3  15   9     3086.90     2803.31     62.14 o
  -2  15   9     1554.88     1699.50     74.28 o
  -1  15   9    11846.62    12506.73     99.19 o
   0  15   9    29428.71    27919.21    249.27 o
  -7  16   9     3606.28     2937.54     74.04 o
  -6  16   9     3107.05     3317.10     74.66 o
  -5  16   9      163.99      127.05     63.83 o
  -4  16   9     3287.03     3289.94     88.30 o
  -3  16   9    36831.55    38563.46    237.42 o
  -2  16   9      412.83      366.42     58.64 o
  -1  16   9     3569.70     3966.27     87.87 o
   0  16   9       27.50       56.99     90.84 o
  -8  17   9    40953.20    42009.03    387.36 o
  -7  17   9      749.60      837.40     64.97 o
  -6  17   9    39603.18    42126.93    333.25 o
  -5  17   9    18200.58    16842.23    117.96 o
  -4  17   9     4900.95     4910.07     74.75 o
  -3  17   9    25037.32    26052.77    192.39 o
  -2  17   9    18585.34    19723.65    241.97 o
  -1  17   9     1291.66     1507.75     68.43 o
   0  17   9    56081.91    55015.14    470.95 o
  -8  18   9     3514.49     3541.62     94.02 o
  -7  18   9        2.40       -1.16     65.74 o
  -6  18   9     6718.75     6320.75     94.40 o
  -5  18   9    25415.54    25369.49    268.63 o
  -4  18   9    66663.37    64917.01    433.41 o
  -3  18   9     1639.83     1638.62    134.51 o
  -2  18   9       67.20      226.51     74.20 o
  -1  18   9    10210.01    10424.90    105.06 o
   0  18   9    15288.22    15293.07    160.65 o
  -9  19   9      995.49      987.75     74.07 o
  -8  19   9      174.64      231.16     77.09 o
  -7  19   9     3344.70     3447.02     98.21 o
  -6  19   9    30027.07    30036.53    294.32 o
  -5  19   9    12035.13    12427.09    159.89 o
  -4  19   9      894.18     1057.95     76.19 o
  -3  19   9      210.49      380.05     82.40 o
  -2  19   9      112.26      117.41     65.25 o
  -1  19   9    43704.57    43950.67    274.51 o
   0  19   9      478.75      788.45    126.95 o
  -9  20   9     6521.52     6025.44     85.19 o
  -8  20   9     6043.20     7044.04    117.81 o
  -7  20   9     2551.83     3084.14     89.11 o
  -6  20   9    11661.79    11864.95    324.86 o
  -5  20   9   224548.64   228835.98   1260.48 o
  -4  20   9        0.24      -31.54     92.01 o
  -3  20   9      560.03      602.59     81.27 o
  -2  20   9    28391.40    28240.60    172.60 o
  -1  20   9       80.46       21.80     78.27 o
   0  20   9     9992.92    10812.29    388.45 o
 -10  21   9     1576.10     1309.52     97.27 o
  -9  21   9     1116.98     1153.05     86.44 o
  -8  21   9     1806.70     1797.02     83.53 o
  -7  21   9     9253.43     9153.57    150.32 o
  -6  21   9      925.80      939.26     89.09 o
  -5  21   9     3836.17     3677.14     98.91 o
  -4  21   9     2381.99     2433.45    100.53 o
  -3  21   9     5132.77     5191.98    108.10 o
  -2  21   9    12635.17    12609.07    176.38 o
  -1  21   9     7398.32     6806.35    131.41 o
   0  21   9       49.71       55.68    116.15 o
 -10  22   9     7037.28     6949.67    174.09 o
  -9  22   9     2335.58     2499.69     91.97 o
  -8  22   9     2089.51     2085.37     90.93 o
  -7  22   9      531.52      545.78     84.72 o
  -6  22   9      741.37      685.99     89.17 o
  -5  22   9      512.07      234.13     96.07 o
  -4  22   9     4323.66     4596.68    129.45 o
  -3  22   9      863.40      904.61     91.94 o
  -2  22   9        2.95      170.55     79.33 o
  -1  22   9       92.21      170.51     78.82 o
   0  22   9       84.57       83.06    132.94 o
 -11  23   9     7987.42     8724.32    111.31 o
 -10  23   9     5030.87     5029.83    102.74 o
  -9  23   9    36465.23    38095.59    367.24 o
  -8  23   9    22897.51    22174.64    249.43 o
  -7  23   9      745.89      787.97     90.68 o
  -6  23   9     7561.02     7327.56    109.97 o
  -5  23   9      102.02      250.18     92.34 o
  -4  23   9      842.69     1007.76     84.37 o
  -3  23   9      640.47      557.45     96.58 o
  -2  23   9    24737.74    24155.29    392.71 o
  -1  23   9      605.55      548.39    110.37 o
   0  23   9     5144.46     5950.06    169.42 o
 -11  24   9    17525.06    17711.20    304.41 o
 -10  24   9     2700.54     2518.72     93.89 o
  -9  24   9     5992.28     5698.04    109.19 o
  -8  24   9    11020.98    10462.17    208.37 o
  -7  24   9     7961.05     6993.59    153.37 o
  -6  24   9     1188.96     1226.61    120.02 o
  -5  24   9       26.18       -7.84     86.21 o
  -4  24   9     6183.37     6279.49    107.06 o
  -3  24   9      742.96      698.42    103.37 o
  -2  24   9     4674.30     4780.73    123.40 o
  -1  24   9      505.94      540.28     97.45 o
   0  24   9      701.17      845.00    128.74 o
 -12  25   9     3713.74     3910.81    130.12 o
 -11  25   9       25.01      143.25     97.08 o
 -10  25   9    48697.86    47929.47    584.31 o
  -9  25   9      856.24      765.86     89.12 o
  -8  25   9      312.47      341.17     95.88 o
  -7  25   9       23.72      -31.57    108.42 o
  -6  25   9        9.42      107.54     88.20 o
  -5  25   9     1519.96     1896.76    146.32 o
  -4  25   9     6485.17     6067.39    192.52 o
  -3  25   9      368.60      453.30     85.84 o
  -2  25   9      795.44      765.93     86.55 o
  -1  25   9      900.97      759.63     81.93 o
 -12  26   9     3341.54     2916.00    134.58 o
 -11  26   9     3072.35     2907.13    100.08 o
 -10  26   9      598.37      614.09    100.85 o
  -9  26   9      655.72      569.57     81.24 o
  -8  26   9    21193.38    21277.72    260.36 o
  -7  26   9       16.73      -81.90    108.35 o
  -6  26   9     2604.80     2066.55    150.64 o
  -5  26   9     2104.45     1855.57    101.97 o
  -4  26   9      801.73      979.26    113.29 o
 -13  27   9     1336.59      983.13    126.36 o
 -12  27   9      306.09      304.65     98.55 o
 -11  27   9      528.78      518.00     99.44 o
 -10  27   9     5232.23     5329.74    194.53 o
  -9  27   9     1436.74     1283.23    102.56 o
  -8  27   9      672.22      629.20     88.75 o
  -7  27   9      176.57      220.44     96.27 o
  -6  27   9      181.42      247.07    104.09 o
 -13  28   9        3.77      182.81    110.02 o
 -12  28   9     1507.03     1720.24    118.49 o
 -11  28   9      326.51      457.77    101.23 o
 -10  28   9     1569.40     1382.20    112.78 o
   0   0  10     1399.25     2686.85     88.87 o
   0   1  10     3788.44     5608.44     37.29 o
  -1   2  10     3589.44     3120.39     54.62 o
   0   2  10      483.89      610.33     49.68 o
  -1   3  10     1676.00     1646.67     42.11 o
   0   3  10     1898.93     2944.73     55.77 o
  -2   4  10   156065.39   159738.69   1085.78 o
  -1   4  10     2822.73     3122.26     57.76 o
   0   4  10    28290.54    27184.16    353.51 o
  -2   5  10   340509.44   335443.09   1601.03 o
  -1   5  10    84865.11    86324.59    718.61 o
   0   5  10  1592770.75  1631595.00  10423.11 o
  -3   6  10   829124.63   897088.75   3381.16 o
  -2   6  10    38769.29    43488.42    227.26 o
  -1   6  10   277358.09   266864.13   1565.49 o
   0   6  10    62870.46    68610.73    364.37 o
  -3   7  10        7.80       64.40     31.53 o
  -2   7  10       99.34      354.93     43.28 o
  -1   7  10    28938.70    27732.56    160.13 o
   0   7  10    43060.09    43522.80    355.08 o
  -4   8  10    23865.21    19538.12    166.95 o
  -3   8  10      192.93      219.66     54.00 o
  -2   8  10    20453.00    19608.07    155.62 o
  -1   8  10    60259.24    58117.96    210.00 o
   0   8  10   337686.03   339374.88   1523.31 o
  -4   9  10    16314.37    15783.08    107.32 o
  -3   9  10    26568.62    26579.85    137.26 o
  -2   9  10   189865.67   183665.64    779.40 o
  -1   9  10    54758.59    58423.64    363.48 o
   0   9  10    19442.03    23435.19    269.57 o
  -5  10  10    83285.50    85029.16    400.87 o
  -4  10  10     1811.61     1452.94     49.60 o
  -3  10  10    68466.62    65640.11    184.75 o
  -2  10  10       14.56       50.25     42.11 o
  -1  10  10    39066.06    33113.81    209.42 o
   0  10  10   632509.31   658254.50   3362.59 o
  -5  11  10    19882.23    17847.32    110.84 o
  -4  11  10     4453.83     5069.04     63.12 o
  -3  11  10    81404.45    78261.48    381.73 o
  -2  11  10    34042.07    31366.50    114.75 o
  -1  11  10    26005.42    24881.09    128.71 o
   0  11  10     9703.36     9224.16    141.08 o
  -6  12  10    45182.95    50198.87    470.22 o
  -5  12  10     6790.73     7539.54    102.39 o
  -4  12  10   208549.27   202608.88    889.98 o
  -3  12  10      131.91      296.49     45.90 o
  -2  12  10     4168.68     3748.71     64.22 o
  -1  12  10     3884.03     3956.61     62.41 o
   0  12  10    11364.44    10759.68    126.46 o
  -6  13  10     2729.84     3017.06     80.79 o
  -5  13  10     3197.59     3211.14     58.16 o
  -4  13  10   111059.80   113994.31    507.65 o
  -3  13  10    73606.59    75538.41    441.58 o
  -2  13  10    43633.14    44607.41    166.24 o
  -1  13  10     3384.29     3851.68     66.66 o
   0  13  10    47521.38    46645.29    373.26 o
  -7  14  10      616.21      932.80    126.28 o
  -6  14  10      252.85      388.36     84.73 o
  -5  14  10       56.47       -4.65     64.69 o
  -4  14  10    23973.50    25604.61    196.01 o
  -3  14  10    39107.64    39754.11    247.00 o
  -2  14  10     8754.70     7721.99    107.79 o
  -1  14  10     4946.37     4538.30     77.03 o
   0  14  10    43034.37    42709.20    365.27 o
  -7  15  10    17940.76    18118.26    246.77 o
  -6  15  10    86122.13    87376.59    511.87 o
  -5  15  10    22476.79    23162.50    200.41 o
  -4  15  10     3179.02     2640.96     82.65 o
  -3  15  10    23636.29    24917.88    157.72 o
  -2  15  10     4202.50     3718.96     81.06 o
  -1  15  10     3063.70     2966.69     87.58 o
   0  15  10    94419.45    95976.50    431.17 o
  -8  16  10    77395.13    79039.25    797.38 o
  -7  16  10     2304.23     2110.64     86.87 o
  -6  16  10    24531.46    25045.76    192.00 o
  -5  16  10     1393.21     1327.58     63.89 o
  -4  16  10     3896.09     3380.23     78.60 o
  -3  16  10    41737.70    40709.63    401.86 o
  -2  16  10       56.35       -0.81     69.46 o
  -1  16  10      288.80      333.19     64.15 o
   0  16  10    21355.19    21397.20    211.97 o
  -8  17  10      472.76      579.36     69.67 o
  -7  17  10     1644.41     1598.82     74.01 o
  -6  17  10     9235.60     8480.15     97.61 o
  -5  17  10     5081.35     4447.68     78.54 o
  -4  17  10       39.82      -36.50     75.06 o
  -3  17  10    32178.10    30626.28    306.74 o
  -2  17  10     2058.92     2103.19     76.20 o
  -1  17  10      397.55      295.45     69.04 o
   0  17  10    31670.61    31942.85    336.34 o
  -9  18  10     1880.78     2394.51    111.43 o
  -8  18  10      602.24      600.41     89.21 o
  -7  18  10     5595.12     5688.17    115.55 o
  -6  18  10    10036.78    10400.95    121.70 o
  -5  18  10    44444.70    45470.01    369.48 o
  -4  18  10    10912.46    10768.43    105.60 o
  -3  18  10    14614.28    14984.40    179.31 o
  -2  18  10      109.29       43.49     75.63 o
  -1  18  10     4376.03     4044.02     81.37 o
   0  18  10    16923.30    16265.20    211.66 o
  -9  19  10     4917.57     5307.61    102.43 o
  -8  19  10     5555.35     5581.16    145.02 o
  -7  19  10       71.82      239.15     71.55 o
  -6  19  10     1152.44     1228.01     91.46 o
  -5  19  10     1808.28     1649.79     98.40 o
  -4  19  10     2156.86     2304.61     98.39 o
  -3  19  10     7909.50     8590.65    129.78 o
  -2  19  10     3132.80     2995.27     90.31 o
  -1  19  10    12240.56    12831.86    180.72 o
   0  19  10     2249.21     1861.74    111.82 o
 -10  20  10    48796.66    46006.39    647.73 o
  -9  20  10       39.20      -58.25     64.33 o
  -8  20  10      104.09      101.34     91.47 o
  -7  20  10     3804.11     3971.90    102.04 o
  -6  20  10     7709.28     8207.57    132.70 o
  -5  20  10    43773.84    43408.58    412.79 o
  -4  20  10    12522.94    12459.92    179.25 o
  -3  20  10     3704.82     3923.52     94.64 o
  -2  20  10     4298.44     3982.76    111.18 o
  -1  20  10     5185.77     5188.66    100.61 o
   0  20  10     1210.06     1041.08    147.79 o
 -10  21  10     7617.04     8057.51     98.60 o
  -9  21  10    15892.24    15306.67    191.39 o
  -8  21  10      349.55      211.29     91.80 o
  -7  21  10     2891.32     3113.54    102.81 o
  -6  21  10     4058.73     3813.83    123.08 o
  -5  21  10     1326.48     1380.20     89.82 o
  -4  21  10        6.61      127.43     96.71 o
  -3  21  10      587.06      427.28     85.74 o
  -2  21  10      344.22      454.41     77.47 o
  -1  21  10      488.01      437.00     88.45 o
   0  21  10     5276.77     5795.12    210.24 o
 -11  22  10     5201.23     4967.16    183.45 o
 -10  22  10       87.71      120.29     83.62 o
  -9  22  10      413.48      394.19     92.15 o
  -8  22  10    10774.36    10398.68    132.06 o
  -7  22  10      396.39      486.23    115.10 o
  -6  22  10     5718.08     5285.24     99.25 o
  -5  22  10     4819.42     4718.82    108.16 o
  -4  22  10      524.42      394.29    100.78 o
  -3  22  10     4328.82     4239.83    101.85 o
  -2  22  10     1000.41      921.07    102.71 o
  -1  22  10     3593.78     3869.48     91.92 o
   0  22  10     2908.43     3438.68    167.07 o
 -11  23  10     6206.44     6300.43    108.57 o
 -10  23  10     2817.97     3175.00     92.28 o
  -9  23  10    17220.90    17749.87    199.53 o
  -8  23  10     6465.54     5941.75    104.32 o
  -7  23  10     3034.80     3096.55    134.79 o
  -6  23  10     4891.93     4563.99    134.69 o
  -5  23  10      146.86      313.82     92.81 o
  -4  23  10     4461.95     4207.24    116.28 o
  -3  23  10        5.24       41.57    104.28 o
  -2  23  10     3249.92     3244.44    124.40 o
  -1  23  10      417.34      444.34    118.47 o
   0  23  10     2134.60     1876.74    126.12 o
 -12  24  10    11473.42    10668.39    321.48 o
 -11  24  10     2694.80     2310.40     97.98 o
 -10  24  10      867.22     1195.40     88.03 o
  -9  24  10     7165.44     6782.42    158.82 o
  -8  24  10        3.55       15.34     91.63 o
  -7  24  10     2364.01     2502.78    100.74 o
  -6  24  10     5257.14     5024.60    111.61 o
  -5  24  10      346.33      298.52    104.91 o
  -4  24  10      453.78      505.12     97.13 o
  -3  24  10     6855.44     5880.29    148.28 o
  -2  24  10     3456.06     3566.00    147.93 o
  -1  24  10      883.26      939.74     94.59 o
   0  24  10     2174.90     2362.26    179.02 o
 -12  25  10      545.36      655.09    106.09 o
 -11  25  10       12.47       16.32     94.98 o
 -10  25  10     3765.31     4022.14    115.38 o
  -9  25  10      145.90      234.08     81.64 o
  -8  25  10     2719.76     2475.78    115.57 o
  -7  25  10     6859.02     7189.92    176.65 o
  -6  25  10     1141.25     1272.05     95.13 o
  -5  25  10     2295.85     2186.95    117.70 o
  -4  25  10     5404.26     4883.74    165.36 o
  -3  25  10      688.89      656.47     99.30 o
  -2  25  10        1.61       26.35     85.22 o
  -1  25  10      481.05      464.52    119.43 o
 -13  26  10      242.96      278.01    152.45 o
 -12  26  10       17.59      -22.61    123.39 o
 -11  26  10     1145.60     1177.56    113.96 o
 -10  26  10     3281.11     3536.39    121.29 o
  -9  26  10       31.08       93.63    109.14 o
  -8  26  10     7704.72     7316.40    230.63 o
  -7  26  10     3726.22     3912.89    126.38 o
  -6  26  10     1809.48     2013.39    113.22 o
  -5  26  10     1168.14     1174.68    104.08 o
  -4  26  10     1863.57     1613.35    101.22 o
 -13  27  10     2471.79     2448.01    127.29 o
 -12  27  10      555.64      326.04     92.70 o
 -11  27  10        6.61      -34.85     93.57 o
 -10  27  10      410.01      211.19    114.06 o
  -9  27  10     9662.89     8204.67    201.68 o
  -8  27  10     1255.68     1234.88    112.70 o
  -7  27  10        0.52       90.47     94.56 o
  -6  27  10     1507.90     1330.56    110.84 o
 -14  28  10       60.51      170.32    133.86 o
 -13  28  10     2230.64     2212.48    128.63 o
 -12  28  10      106.53      159.11     93.93 o
 -11  28  10       68.81      -84.28     97.68 o
 -10  28  10      799.96      774.15    129.69 o
   0   1  11    13669.77    14278.99    146.23 o
   0   2  11    12589.66    11160.28    112.66 o
  -1   3  11      134.01      597.13    128.20 o
   0   3  11    21298.58    14016.61    109.42 o
  -1   4  11    28878.76    30927.50    199.49 o
   0   4  11    72062.42    67261.90    389.32 o
  -2   5  11     2774.57     3471.58     53.33 o
  -1   5  11  1793654.13  1903849.38   9818.99 o
   0   5  11   654300.50   633417.75   3115.32 o
  -2   6  11   191512.69   188310.45   1001.37 o
  -1   6  11     2673.53     2569.28     48.20 o
   0   6  11   575661.94   553773.56   2585.77 o
  -3   7  11       36.95      201.46     42.48 o
  -2   7  11   118371.44   124818.81    859.80 o
  -1   7  11    66281.97    61731.27    334.15 o
   0   7  11    18056.68    17344.18    118.24 o
  -3   8  11   135638.48   132856.09    485.67 o
  -2   8  11      487.56      263.57     40.47 o
  -1   8  11    81819.28    90283.59    448.73 o
   0   8  11     7890.40     6088.00     86.14 o
  -4   9  11     4866.79     4534.58     60.84 o
  -3   9  11     4797.34     1906.71     60.24 o
  -2   9  11    72929.20    69944.07    320.05 o
  -1   9  11   202423.48   203655.05   1032.70 o
   0   9  11   758562.00   817179.50   4224.90 o
  -4  10  11     9248.58     8358.93     96.29 o
  -3  10  11     8155.45     8356.97     93.37 o
  -2  10  11    53096.27    55985.73    283.10 o
  -1  10  11    45346.51    45699.40    267.41 o
   0  10  11   312292.47   311929.72   2217.50 o
  -5  11  11     3698.15     4711.05     72.70 o
  -4  11  11       32.04       20.63     52.36 o
  -3  11  11    30331.67    26395.99    261.44 o
  -2  11  11       90.94      200.37     51.26 o
  -1  11  11   158695.67   164520.25    856.37 o
   0  11  11    15924.52    15386.43    146.99 o
  -5  12  11   188025.28   193804.45   1117.46 o
  -4  12  11    36042.13    36695.04    248.88 o
  -3  12  11    32064.98    28626.49    160.08 o
  -2  12  11     1716.53     1411.64     49.31 o
  -1  12  11       69.42       99.96     64.61 o
   0  12  11    11404.49    14695.74    183.63 o
  -6  13  11    17790.41    16821.81    104.78 o
  -5  13  11     1610.33     1328.79     56.60 o
  -4  13  11    66926.74    64719.25    349.02 o
  -3  13  11    40179.04    39662.93    186.89 o
  -2  13  11     1866.63     2285.49     66.66 o
  -1  13  11    38142.41    38142.06    224.93 o
   0  13  11    22766.13    21231.02    197.87 o
  -6  14  11      288.09      333.19     56.79 o
  -5  14  11     6870.73     5758.57     88.96 o
  -4  14  11   297311.94   303381.72   1532.85 o
  -3  14  11    15535.22    16127.16    130.74 o
  -2  14  11     1533.26     1314.29     70.34 o
  -1  14  11      772.35      729.07     82.16 o
   0  14  11        4.47      -38.39     96.13 o
  -7  15  11     1162.68     1188.30     71.26 o
  -6  15  11   252692.36   266692.69   1652.68 o
  -5  15  11     9948.23     9156.22    146.01 o
  -4  15  11    25590.34    25331.58    222.43 o
  -3  15  11    52007.30    54217.31    294.96 o
  -2  15  11     1057.42     1429.05     59.57 o
  -1  15  11       55.49       56.33     64.55 o
   0  15  11       71.40      213.63    132.22 o
  -7  16  11    23409.93    23347.25    147.15 o
  -6  16  11     5888.90     6181.49    111.74 o
  -5  16  11    21620.75    21549.63    132.92 o
  -4  16  11    22009.16    22712.03    180.62 o
  -3  16  11    49107.98    48411.23    279.49 o
  -2  16  11     3375.36     3295.71     78.11 o
  -1  16  11     9839.84     9753.77    140.26 o
   0  16  11     5197.00     5734.86    154.45 o
  -8  17  11     2643.19     2264.07     72.04 o
  -7  17  11     6445.37     6295.26     99.45 o
  -6  17  11      881.37      694.23     77.80 o
  -5  17  11       38.80      -41.85     74.21 o
  -4  17  11    47274.88    49591.86    333.34 o
  -3  17  11    10310.36    10395.91    137.96 o
  -2  17  11     7503.63     7622.35    116.71 o
  -1  17  11      208.62      255.34     68.76 o
   0  17  11    58013.15    57782.36    387.04 o
  -8  18  11       81.44      168.46     66.93 o
  -7  18  11     1390.04     1295.19     77.46 o
  -6  18  11    46109.59    50044.02    311.26 o
  -5  18  11       38.70       51.30     67.44 o
  -4  18  11    14394.80    13941.38    216.89 o
  -3  18  11    10840.61    11668.38    106.02 o
  -2  18  11     1080.02     1283.40     74.71 o
  -1  18  11     1334.90     1308.76    118.12 o
   0  18  11      475.14      331.56     97.23 o
  -9  19  11     9656.81     9702.20    126.53 o
  -8  19  11       96.70      181.62     82.11 o
  -7  19  11      285.60      281.14     76.10 o
  -6  19  11      166.49      231.09     72.70 o
  -5  19  11   123329.43   130105.41    805.65 o
  -4  19  11     4963.73     5536.47     94.46 o
  -3  19  11       34.00      182.67     75.01 o
  -2  19  11    13441.75    13810.58    171.63 o
  -1  19  11    11531.91    11286.58    119.84 o
   0  19  11    10184.87     9867.62    190.17 o
  -9  20  11     3398.10     3133.12     86.02 o
  -8  20  11      128.89      134.89     75.80 o
  -7  20  11    10178.64     9597.60    144.05 o
  -6  20  11     5410.79     5521.29    102.20 o
  -5  20  11     8255.10     8299.31    159.70 o
  -4  20  11     9200.42     9249.11    160.40 o
  -3  20  11     1813.05     1735.36     92.29 o
  -2  20  11      810.21      857.39     88.90 o
  -1  20  11    26697.98    26703.81    236.48 o
   0  20  11     2402.94     2270.70    154.46 o
 -10  21  11     1242.65     1203.76     84.89 o
  -9  21  11     3112.65     3148.57     81.79 o
  -8  21  11     1002.94      869.93     78.50 o
  -7  21  11     3029.52     3179.48     80.70 o
  -6  21  11     3875.10     4570.45    153.45 o
  -5  21  11      513.47      719.61     83.76 o
  -4  21  11     4092.95     3772.89    148.61 o
  -3  21  11     1061.28     1080.14     85.48 o
  -2  21  11      614.65      644.48     75.14 o
  -1  21  11     5176.45     4868.87     90.64 o
   0  21  11     1892.46     1882.75    138.60 o
 -10  22  11     1465.72     1267.93    101.96 o
  -9  22  11     1155.39     1044.12     95.52 o
  -8  22  11    35891.37    35239.21    203.32 o
  -7  22  11     2813.32     3011.52     98.23 o
  -6  22  11     2336.54     2446.16     82.53 o
  -5  22  11      622.27      591.11     89.10 o
  -4  22  11     1711.05     1549.37     96.68 o
  -3  22  11     1143.17     1416.03     89.42 o
  -2  22  11     9977.47    10417.95    157.49 o
  -1  22  11       99.58      181.75    103.85 o
   0  22  11       51.06       52.94    112.84 o
 -11  23  11       41.58     -135.33    135.33 o
 -10  23  11     4342.43     4623.64     96.49 o
  -9  23  11     1869.63     2034.60    108.76 o
  -8  23  11        7.28      -85.78     85.78 o
  -7  23  11      399.17      431.52    124.07 o
  -6  23  11     1100.17     1380.88     84.82 o
  -5  23  11     1063.48     1191.77    124.50 o
  -4  23  11      410.39      354.62     80.96 o
  -3  23  11     2140.31     2421.14     99.42 o
  -2  23  11      748.90     1027.67     93.22 o
  -1  23  11     3607.82     4100.21    175.91 o
   0  23  11      580.50      708.37    150.32 o
 -11  24  11     1291.57     1274.63    115.55 o
 -10  24  11       62.81        9.89     87.92 o
  -9  24  11    11710.46    12695.37    222.39 o
  -8  24  11      122.04      170.35     83.38 o
  -7  24  11      768.87      649.82    117.02 o
  -6  24  11      416.49      325.87     79.87 o
  -5  24  11      835.12      570.82     84.13 o
  -4  24  11      600.23      658.19    103.46 o
  -3  24  11     1861.89     1767.20    100.17 o
  -2  24  11      437.34      400.59     93.64 o
  -1  24  11       14.19       73.74     86.63 o
   0  24  11    32090.40    31805.66    816.29 o
 -12  25  11      423.35      487.95    104.28 o
 -11  25  11     4870.71     4611.19    170.39 o
 -10  25  11     2206.30     2310.22     95.02 o
  -9  25  11      100.01       84.62    102.51 o
  -8  25  11    14746.09    13913.70    197.17 o
  -7  25  11     1241.87     1357.62     82.47 o
  -6  25  11      632.82      989.85    130.29 o
  -5  25  11     1128.02     1042.48     77.47 o
  -4  25  11    10824.56    10730.38    244.13 o
  -3  25  11      624.17      558.86    100.55 o
  -2  25  11     1103.21      848.10    113.30 o
  -1  25  11     1007.86      863.88     95.98 o
 -12  26  11     2091.55     2276.50    117.56 o
 -11  26  11       72.67       26.61    111.74 o
 -10  26  11     1488.98     1694.92    111.92 o
  -9  26  11     3011.77     3155.09    110.44 o
  -8  26  11     2378.95     2491.05    129.71 o
  -7  26  11     3875.09     3949.57    122.59 o
  -6  26  11      660.44      553.10     93.40 o
  -5  26  11       54.21      194.33     87.26 o
  -4  26  11        5.54      -43.46     98.96 o
 -13  27  11      217.13      140.17     89.49 o
 -12  27  11       13.80       52.57    109.64 o
 -11  27  11       64.86       65.41     95.71 o
 -10  27  11      614.85      769.65    112.90 o
  -9  27  11     7245.51     7019.18    215.08 o
  -8  27  11      229.21      216.73    156.12 o
  -7  27  11        8.14       19.82    100.72 o
  -6  27  11      983.80      903.32    117.07 o
 -13  28  11      202.36      332.90    102.34 o
 -12  28  11       92.15      127.56     99.80 o
 -11  28  11        8.09       60.85     95.72 o
 -10  28  11      974.02      838.07    120.65 o
   0   0  12     5838.19     8913.73    139.08 o
   0   1  12     4007.34     5563.28     79.39 o
  -1   2  12      519.08      646.98     27.94 o
   0   2  12    31851.35    31396.11    408.46 o
  -1   3  12    31308.49    25023.06    149.15 o
   0   3  12      158.70      438.61     34.20 o
  -2   4  12    55180.02    56205.71    236.24 o
  -1   4  12    12369.05    11047.01     64.34 o
   0   4  12   106355.32   102548.87    492.98 o
  -2   5  12     7876.06     5477.54     80.63 o
  -1   5  12    37730.09    38697.80    178.33 o
   0   5  12   169768.72   162056.48    784.45 o
  -3   6  12    15139.48    12162.77    117.61 o
  -2   6  12    24390.00    25615.12    126.80 o
  -1   6  12     5373.74     5054.90     48.64 o
   0   6  12    46579.97    46326.63    686.08 o
  -3   7  12     5371.02     4154.20     80.05 o
  -2   7  12    16560.25    14825.89     73.84 o
  -1   7  12    36355.48    31446.20    168.67 o
   0   7  12    33706.90    33228.36    265.67 o
  -4   8  12    13205.84    13511.50    114.13 o
  -3   8  12    52570.71    52446.89    255.94 o
  -2   8  12     4311.11     2903.36     59.96 o
  -1   8  12    30885.37    30405.16    217.96 o
   0   8  12     8359.09     5759.56    259.94 o
  -4   9  12    12468.04     9172.03     63.81 o
  -3   9  12     3568.99     3295.66     70.20 o
  -2   9  12    23628.51    20427.28    194.34 o
  -1   9  12    80908.90    83963.83    430.84 o
   0   9  12    46773.43    49429.95    234.35 o
  -5  10  12    13089.69    11531.40    134.18 o
  -4  10  12     4993.33     4070.11     58.93 o
  -3  10  12     8492.19     8029.83     76.06 o
  -2  10  12    10363.55     9823.61    104.08 o
  -1  10  12     1086.21      692.74     48.63 o
   0  10  12    17936.42    18638.76    261.05 o
  -5  11  12    15994.90    18332.71     87.74 o
  -4  11  12     8190.51     8483.47     79.46 o
  -3  11  12     3117.64     3823.54     48.14 o
  -2  11  12       42.55       42.48     41.43 o
  -1  11  12       12.14       76.36     40.32 o
   0  11  12    45509.18    46302.18    332.02 o
  -6  12  12     5175.82     4537.43     85.89 o
  -5  12  12    13178.71    14150.16     97.63 o
  -4  12  12     1382.19     1343.99     59.94 o
  -3  12  12    13915.08    13540.04    109.10 o
  -2  12  12     3173.13     2745.47     66.70 o
  -1  12  12     3357.21     2460.87     59.88 o
   0  12  12       76.92      -22.99     93.42 o
  -6  13  12    28846.91    27191.88    170.61 o
  -5  13  12      163.49      282.68     57.66 o
  -4  13  12     9224.74     8678.71     92.23 o
  -3  13  12    21457.70    20146.14    124.95 o
  -2  13  12       19.08      140.66     58.74 o
  -1  13  12    14765.74    13426.67     89.54 o
   0  13  12    16034.10    16036.65    190.35 o
  -7  14  12    21934.11    22894.59    166.61 o
  -6  14  12    16687.79    16883.59    141.55 o
  -5  14  12    17627.04    15256.43     94.46 o
  -4  14  12     7149.11     7420.48     96.22 o
  -3  14  12    24089.59    26170.88    269.86 o
  -2  14  12     8818.36     8874.99     88.67 o
  -1  14  12     3765.83     3782.97     83.72 o
   0  14  12    22846.69    22677.22    285.31 o
  -7  15  12     3001.93     2752.92     73.63 o
  -6  15  12      155.89      357.34     71.66 o
  -5  15  12    69463.44    67323.07    371.79 o
  -4  15  12     1832.07     2083.31     75.12 o
  -3  15  12    13537.11    12656.50    114.73 o
  -2  15  12      559.04      359.85     75.46 o
  -1  15  12     1774.80     1703.07     66.60 o
   0  15  12     1154.81      988.88     76.39 o
  -8  16  12    11659.22    11763.92    161.67 o
  -7  16  12     1695.98     1903.41     70.97 o
  -6  16  12       68.63      160.21     66.70 o
  -5  16  12     5599.72     5486.26    122.67 o
  -4  16  12     2253.27     1994.57     77.58 o
  -3  16  12     5187.17     5066.90     81.04 o
  -2  16  12        4.65      -49.63     73.52 o
  -1  16  12     3459.73     3496.20     76.02 o
   0  16  12      233.26      399.52    168.95 o
  -8  17  12     9978.41    10540.80    103.46 o
  -7  17  12     5930.48     5792.43     94.59 o
  -6  17  12     4613.09     5067.59     73.57 o
  -5  17  12     6918.23     7714.26     97.83 o
  -4  17  12    16399.05    16253.48    158.30 o
  -3  17  12    21958.70    22705.01    316.57 o
  -2  17  12     1088.99      813.64     87.24 o
  -1  17  12      647.56      594.86     78.59 o
   0  17  12    14324.05    14724.37    165.35 o
  -9  18  12    24818.94    23251.27    337.43 o
  -8  18  12       65.80      -22.28     80.13 o
  -7  18  12     6607.22     7049.64    101.13 o
  -6  18  12    12342.13    12340.80    127.33 o
  -5  18  12     1987.12     2267.69     99.47 o
  -4  18  12     7056.63     7259.82    116.35 o
  -3  18  12      884.92     1035.86     79.69 o
  -2  18  12      310.52      296.61     84.20 o
  -1  18  12     1251.18     1174.75     76.14 o
   0  18  12     1040.65     1138.36     99.22 o
  -9  19  12     7520.64     7203.30    106.26 o
  -8  19  12     8335.19     7784.06    134.86 o
  -7  19  12     2475.80     2240.90    105.41 o
  -6  19  12      421.36      490.41     65.02 o
  -5  19  12    25844.68    26384.04    246.33 o
  -4  19  12      575.37      455.25     89.44 o
  -3  19  12       56.54      214.99    104.35 o
  -2  19  12       85.74       14.64     73.35 o
  -1  19  12      716.09      860.31     92.39 o
   0  19  12      207.76      413.06    136.45 o
 -10  20  12       31.72      107.08    126.72 o
  -9  20  12     2153.25     2571.99    100.96 o
  -8  20  12     1376.64     1632.25     92.38 o
  -7  20  12     8005.50     7805.34    196.78 o
  -6  20  12     1386.31     1552.51     76.93 o
  -5  20  12    14783.16    14378.37    251.49 o
  -4  20  12      196.65      236.19     95.79 o
  -3  20  12     4675.79     4945.32     93.01 o
  -2  20  12      921.63      937.92     97.17 o
  -1  20  12      327.85      388.27     84.27 o
   0  20  12     2625.57     2385.07    123.87 o
 -10  21  12     5179.21     6002.08    118.64 o
  -9  21  12     4609.17     4600.61    109.89 o
  -8  21  12     1366.77     1322.21     88.27 o
  -7  21  12       60.35       34.45    108.05 o
  -6  21  12      985.19      994.01     84.05 o
  -5  21  12      179.85      158.31     87.49 o
  -4  21  12      444.20      521.60    101.66 o
  -3  21  12        8.75       18.63     64.24 o
  -2  21  12      191.99      453.72     90.88 o
  -1  21  12      123.21      114.90     77.74 o
   0  21  12       68.39        2.01    124.87 o
 -11  22  12     6493.91     6581.36    221.86 o
 -10  22  12       52.48       17.61     87.10 o
  -9  22  12      122.88      -14.67     73.52 o
  -8  22  12     1870.74     1636.51     89.38 o
  -7  22  12      408.46      264.96    100.45 o
  -6  22  12     2217.17     2558.76     97.24 o
  -5  22  12      929.76     1010.28    101.88 o
  -4  22  12     1846.22     2035.35     88.85 o
  -3  22  12      452.41      466.58    116.66 o
  -2  22  12       97.82      154.71     81.54 o
  -1  22  12     1922.49     1915.70    107.47 o
   0  22  12        4.02      -26.94    113.35 o
 -11  23  12       17.25       77.30    110.70 o
 -10  23  12     2655.08     2911.13    106.85 o
  -9  23  12      784.28      816.00     90.50 o
  -8  23  12     1220.89     1382.83     97.10 o
  -7  23  12     5126.11     4897.25    123.12 o
  -6  23  12      153.69      268.17     84.06 o
  -5  23  12     4241.60     4155.25    140.19 o
  -4  23  12     6172.15     6404.20    148.62 o
  -3  23  12     1245.26      994.53     77.93 o
  -2  23  12      848.88      932.20    117.41 o
  -1  23  12      120.49      -27.82     86.53 o
   0  23  12       79.58       80.70    207.13 o
 -12  24  12     1098.02      977.38    161.29 o
 -11  24  12        1.96      -79.94    106.70 o
 -10  24  12     2607.74     2734.80    131.84 o
  -9  24  12      109.50      126.02     81.20 o
  -8  24  12     2064.53     2497.63     97.96 o
  -7  24  12      679.60      970.97    129.29 o
  -6  24  12       49.59      145.72     79.43 o
  -5  24  12     2531.44     2476.82    115.86 o
  -4  24  12        0.66       35.18     81.50 o
  -3  24  12        8.75      -74.65    114.10 o
  -2  24  12      275.04      354.38     87.79 o
  -1  24  12     1471.21     1567.48    113.82 o
   0  24  12     1188.93      937.46    157.52 o
 -12  25  12     1373.29     1442.94     92.54 o
 -11  25  12     3316.07     2744.88    145.87 o
 -10  25  12    11505.84    11308.04    238.49 o
  -9  25  12     1463.06     1610.92    110.65 o
  -8  25  12       54.67      -25.69    111.91 o
  -7  25  12       17.62       -5.45     91.58 o
  -6  25  12        1.21       62.21     80.81 o
  -5  25  12     6865.83     6436.12    129.42 o
  -4  25  12     1239.25     1443.15    101.97 o
  -3  25  12      689.99      673.38     86.94 o
  -2  25  12      547.28      649.00     97.21 o
  -1  25  12        4.31       87.78     84.72 o
 -13  26  12      470.16      603.82    140.93 o
 -12  26  12      252.91      -33.90    111.08 o
 -11  26  12     1435.25     1511.77    110.82 o
 -10  26  12     1324.11     1350.78     93.38 o
  -9  26  12       31.36      -22.50     87.90 o
  -8  26  12     1000.25      871.53    107.68 o
  -7  26  12     1096.33     1173.03     94.20 o
  -6  26  12       75.40      -15.49     87.01 o
  -5  26  12      331.93      371.11    103.91 o
  -4  26  12     3793.54     3562.59    133.27 o
 -13  27  12      457.30      676.94    105.01 o
 -12  27  12        8.84       78.09    136.63 o
 -11  27  12      314.85      119.63    106.10 o
 -10  27  12       88.36       56.98    106.10 o
  -9  27  12       26.96       -0.68     97.58 o
  -8  27  12     1920.72     1885.31    124.83 o
  -7  27  12     1418.69     1390.56    128.62 o
  -6  27  12       12.78      110.30    138.52 o
 -14  28  12      602.78      719.00    148.80 o
 -13  28  12      829.46      950.42    108.24 o
 -12  28  12      518.84      725.15    115.34 o
 -11  28  12      129.93      218.07    102.72 o
 -10  28  12       59.93       40.07     91.44 o
   0   1  13        9.98      302.15     35.65 o
   0   2  13    10380.33     6477.62     71.66 o
  -1   3  13     4608.59     4593.97     71.05 o
   0   3  13        7.85      309.35     73.99 o
  -1   4  13   322091.69   319718.78   1628.49 o
   0   4  13   750059.44   788036.81   2477.22 o
  -2   5  13  1736277.88  1802999.50   9054.33 o
  -1   5  13     6930.09     6999.67     57.59 o
   0   5  13   450967.06   470506.84   3298.58 o
  -2   6  13    10277.62     7912.73     91.88 o
  -1   6  13   222760.53   212598.42    828.66 o
   0   6  13     6829.19     5205.04     68.08 o
  -3   7  13     1146.71     1556.98     59.86 o
  -2   7  13      882.93      906.78     42.58 o
  -1   7  13    21639.41    22782.01    210.60 o
   0   7  13     1902.33     1499.39    229.47 o
  -3   8  13   176769.88   192184.52    889.39 o
  -2   8  13    36293.00    36845.71    182.07 o
  -1   8  13      210.90      292.77     43.61 o
   0   8  13  1286515.50  1342485.50   4482.47 o
  -4   9  13     4932.70     5808.19     85.90 o
  -3   9  13    20799.18    18995.40    142.03 o
  -2   9  13    50193.01    45931.16    252.95 o
  -1   9  13     5301.51     4389.13    151.58 o
   0   9  13      196.71        7.51     92.75 o
  -4  10  13   132314.91   127232.97    578.15 o
  -3  10  13    95902.34    97525.03    321.89 o
  -2  10  13        0.02      136.10     46.38 o
  -1  10  13   108513.00   114361.92    601.97 o
   0  10  13   227035.58   231582.84   1523.56 o
  -5  11  13    73417.27    71199.97    516.42 o
  -4  11  13     4328.30     4587.61     65.10 o
  -3  11  13    32496.52    32757.52    172.72 o
  -2  11  13    54289.83    58905.80    322.62 o
  -1  11  13     1981.75     1744.08     61.41 o
   0  11  13     5337.77     6629.20     91.17 o
  -5  12  13    53837.88    61501.76    410.00 o
  -4  12  13      391.56      754.75     53.07 o
  -3  12  13      651.08      376.46     60.03 o
  -2  12  13    27469.19    27138.61    157.36 o
  -1  12  13    45655.70    46045.91    271.73 o
   0  12  13        2.25       48.06     64.21 o
  -6  13  13     7163.26     6384.07     79.14 o
  -5  13  13      556.71      771.44     56.77 o
  -4  13  13    59886.73    62384.02    321.70 o
  -3  13  13    32770.98    34257.36    193.05 o
  -2  13  13     1034.60      855.06     55.17 o
  -1  13  13      735.06     1301.45     65.96 o
   0  13  13     1180.14     1224.13    120.27 o
  -6  14  13    21565.17    23186.21    119.59 o
  -5  14  13     9336.61     8696.23     98.43 o
  -4  14  13      108.49       55.97     62.82 o
  -3  14  13    91946.52    89323.45    532.43 o
  -2  14  13     1091.07      982.52     81.55 o
  -1  14  13      952.52     1213.49     74.36 o
   0  14  13      115.71       43.45     86.60 o
  -7  15  13    88321.45    87198.88    508.13 o
  -6  15  13     5003.05     5169.97     79.16 o
  -5  15  13   109467.01   109105.55    542.07 o
  -4  15  13    46112.23    50573.80    275.61 o
  -3  15  13     2731.83     2120.89     80.31 o
  -2  15  13     1607.93     2089.26     66.24 o
  -1  15  13     1604.28     1828.59     66.31 o
   0  15  13     3374.45     2931.36    124.60 o
  -7  16  13    21366.72    21736.47    154.81 o
  -6  16  13    49223.84    49729.79    402.86 o
  -5  16  13     2426.48     2267.48     76.80 o
  -4  16  13    26800.82    25302.12    254.28 o
  -3  16  13       50.58       41.52     67.99 o
  -2  16  13     9792.73     9720.98    129.29 o
  -1  16  13    21756.10    22093.16    224.57 o
   0  16  13     1018.50      992.84     87.16 o
  -8  17  13    19944.01    20219.83    156.98 o
  -7  17  13      913.79      787.49     62.25 o
  -6  17  13    10701.03    11264.58    174.34 o
  -5  17  13    37298.14    40080.27    631.41 o
  -4  17  13     2479.38     2363.26     87.14 o
  -3  17  13       10.94      -41.47     75.37 o
  -2  17  13       22.27      104.28     76.16 o
  -1  17  13      184.61      164.10     68.01 o
   0  17  13      685.95      823.72    124.19 o
  -8  18  13     2358.18     3106.12     83.90 o
  -7  18  13     1842.35     2171.85     69.77 o
  -6  18  13      159.97      213.90     59.12 o
  -5  18  13    12799.07    13079.44    152.18 o
  -4  18  13       32.82      -65.87     65.87 o
  -3  18  13     3066.69     3278.97     89.11 o
  -2  18  13     9310.29     9337.85     92.62 o
  -1  18  13      762.05      850.22     94.71 o
   0  18  13     6437.44     5582.91    159.66 o
  -9  19  13      145.40       87.91     98.99 o
  -8  19  13     6847.01     6379.41    101.35 o
  -7  19  13    12814.04    12722.02    130.56 o
  -6  19  13      256.41      212.87     79.56 o
  -5  19  13      714.26      842.71     89.25 o
  -4  19  13     2705.13     2670.56     90.48 o
  -3  19  13       88.54       32.85     65.19 o
  -2  19  13      195.11      157.37    109.20 o
  -1  19  13     1229.39     1052.81     98.53 o
   0  19  13     3844.58     4266.14    164.06 o
  -9  20  13     3023.12     2998.39    123.22 o
  -8  20  13       11.49       35.69     79.84 o
  -7  20  13     1295.35     1539.97     88.07 o
  -6  20  13        0.25      -10.58     73.98 o
  -5  20  13    12786.53    12173.05    200.19 o
  -4  20  13      492.43      603.67     60.26 o
  -3  20  13     6204.66     6178.25    108.83 o
  -2  20  13    28203.17    28470.72    272.54 o
  -1  20  13     1649.83     1698.47     84.59 o
   0  20  13    23513.55    27963.96    544.71 o
 -10  21  13      388.02      564.40    108.65 o
  -9  21  13     5989.93     6238.54    121.11 o
  -8  21  13     3624.23     3441.69    107.19 o
  -7  21  13     2704.61     2707.70    132.34 o
  -6  21  13        0.29      -30.06     62.16 o
  -5  21  13     4199.14     4389.46     95.69 o
  -4  21  13    29023.10    29070.21    376.33 o
  -3  21  13      110.75      296.51     84.54 o
  -2  21  13     1131.63     1085.35     79.46 o
  -1  21  13     5034.33     4517.72     99.69 o
   0  21  13     4327.52     4140.69    114.43 o
 -10  22  13     2838.83     2451.81    118.04 o
  -9  22  13     1989.25     1891.12    100.64 o
  -8  22  13     3117.76     2613.92    105.68 o
  -7  22  13    18306.53    17306.31    227.91 o
  -6  22  13     2532.76     2239.64    101.34 o
  -5  22  13      673.42      531.41     78.45 o
  -4  22  13       83.26      -85.07     85.07 o
  -3  22  13       41.67       49.93     73.95 o
  -2  22  13       69.29      130.79     96.55 o
  -1  22  13    14402.89    14180.32    213.23 o
   0  22  13      532.69      605.97    133.62 o
 -11  23  13     7497.74     8013.63    117.16 o
 -10  23  13     1938.96     1911.94    117.19 o
  -9  23  13     2102.52     2048.96    108.53 o
  -8  23  13     8909.20     8892.84    169.74 o
  -7  23  13      580.07      696.23     87.75 o
  -6  23  13      329.81      589.79     95.66 o
  -5  23  13     1029.36     1233.32     74.08 o
  -4  23  13      401.11      415.04    101.36 o
  -3  23  13      297.44      215.34     68.48 o
  -2  23  13      524.82      393.73     81.34 o
  -1  23  13        7.34       83.93     82.61 o
   0  23  13        7.60      -16.39    121.99 o
 -11  24  13        6.43      125.79     96.67 o
 -10  24  13     2681.27     2490.36    107.55 o
  -9  24  13      917.08      864.07     99.95 o
  -8  24  13       92.06      -68.02     85.55 o
  -7  24  13     1450.36     1573.08    112.91 o
  -6  24  13     1205.75     1368.83     95.45 o
  -5  24  13     3218.54     2979.13    137.66 o
  -4  24  13      453.78      454.04     88.06 o
  -3  24  13      348.37      785.44    159.37 o
  -2  24  13      122.95      150.21     96.09 o
  -1  24  13     3596.35     3333.92    120.61 o
   0  24  13      312.40      439.01    139.40 o
 -12  25  13     9341.90     9317.37    173.09 o
 -11  25  13      291.66      308.84     92.09 o
 -10  25  13    17378.05    18827.55    278.98 o
  -9  25  13     1465.88     1704.49     97.13 o
  -8  25  13       28.48       50.18     91.60 o
  -7  25  13     4621.66     4571.55    143.97 o
  -6  25  13     4485.88     4551.89    117.13 o
  -5  25  13     1820.98     1832.73     85.58 o
  -4  25  13      260.08      127.87    116.93 o
  -3  25  13      254.41      234.78     97.85 o
  -2  25  13      262.63      280.10    129.62 o
  -1  25  13      631.18      541.51    110.39 o
 -12  26  13     4434.80     3987.81    102.26 o
 -11  26  13     4518.11     3797.26    135.18 o
 -10  26  13       36.79       33.89     92.90 o
  -9  26  13     4344.66     4438.15    149.70 o
  -8  26  13      172.56      108.60    111.94 o
  -7  26  13      707.90      592.19     78.72 o
  -6  26  13     4650.85     4438.80    177.16 o
  -5  26  13      657.12      606.88     93.27 o
  -4  26  13       13.26      134.62    106.77 o
 -13  27  13        7.39      -78.06     92.41 o
 -12  27  13      123.52      248.92     93.06 o
 -11  27  13     4430.71     3916.93    139.28 o
 -10  27  13     1819.03     1864.51    107.50 o
  -9  27  13      167.81      264.28    108.93 o
  -8  27  13      277.55      329.87     99.69 o
  -7  27  13     6698.00     6432.48    182.12 o
  -6  27  13      145.49      268.54    123.82 o
 -13  28  13     1568.44     1563.58    129.48 o
 -12  28  13     3054.44     3068.19    144.81 o
 -11  28  13     1678.28     1805.09    147.56 o
   0   1  14     1071.68     1581.79     50.77 o
  -1   2  14      484.88      295.53     62.37 o
   0   2  14    34457.49    31088.87    146.03 o
  -1   3  14     3775.98     5611.60     47.58 o
   0   3  14       22.09      125.67     44.69 o
  -2   4  14     9627.83    10222.81    124.16 o
  -1   4  14    11158.26    10592.29     59.65 o
   0   4  14     2942.16     4017.24    126.98 o
  -2   5  14  3667873.25  3874093.25  13600.12 o
  -1   5  14      137.76      429.81     40.32 o
   0   5  14   159675.42   150874.09   1034.37 o
  -3   6  14    55674.93    47264.91    421.59 o
  -2   6  14   862688.19   848056.00   2468.12 o
  -1   6  14    75370.84    68881.26    371.20 o
   0   6  14    16200.19    14507.69    108.11 o
  -3   7  14   326465.53   345741.59   1585.79 o
  -2   7  14    44408.53    44001.14    212.10 o
  -1   7  14    31751.96    26290.23    143.16 o
   0   7  14      458.37     1221.89     65.56 o
  -4   8  14    15203.33    14069.22    191.25 o
  -3   8  14    38029.34    40041.24    144.60 o
  -2   8  14     2345.53     1564.47     57.88 o
  -1   8  14     4911.02     5299.49     59.02 o
   0   8  14  3022559.25  3236409.50  13301.22 o
  -4   9  14    23145.70    27526.16    122.32 o
  -3   9  14    57392.73    54520.17    227.26 o
  -2   9  14   117097.55   120236.51    682.93 o
  -1   9  14  1245321.75  1290782.75   5176.96 o
   0   9  14   128124.73   119964.01    865.24 o
  -5  10  14     2579.24     2441.03     84.59 o
  -4  10  14   342539.63   345508.72   1480.21 o
  -3  10  14     6375.47     7007.08     75.56 o
  -2  10  14    23253.20    22448.68    147.74 o
  -1  10  14    26580.77    25118.72    133.57 o
   0  10  14    39615.06    38900.19    260.55 o
  -5  11  14   271990.25   293006.91   1197.89 o
  -4  11  14     6167.95     6750.67     96.38 o
  -3  11  14    60534.96    58878.60    319.82 o
  -2  11  14    18113.39    16931.85    102.19 o
  -1  11  14     4697.73     3755.34     66.89 o
   0  11  14      152.30      262.14     77.04 o
  -6  12  14    51572.65    49708.11    342.40 o
  -5  12  14   606194.63   614359.88   3146.52 o
  -4  12  14     1949.53     1624.87     45.75 o
  -3  12  14       48.85      146.71     52.56 o
  -2  12  14    31236.05    29530.94    195.73 o
  -1  12  14     6077.36     4214.21     83.28 o
   0  12  14     4403.29     4267.00    134.17 o
  -6  13  14     5910.60     5557.72     88.77 o
  -5  13  14    44377.71    44936.75    176.75 o
  -4  13  14     9652.20     8829.62     87.43 o
  -3  13  14   110155.59   113669.83    800.00 o
  -2  13  14     6422.90     7108.40     96.31 o
  -1  13  14   127344.47   131407.28    716.29 o
   0  13  14    13641.44    14332.92    149.74 o
  -7  14  14     7142.67     6468.90    119.00 o
  -6  14  14      151.37      227.59     68.21 o
  -5  14  14     1287.92     1732.27     66.64 o
  -4  14  14     9503.49     9141.10    119.57 o
  -3  14  14   728027.13   754377.75   2931.67 o
  -2  14  14    19895.76    18909.26    156.52 o
  -1  14  14    16503.01    16408.85    107.04 o
   0  14  14    24168.59    21937.66    193.80 o
  -7  15  14    61210.09    61071.73    502.41 o
  -6  15  14     8835.34     8586.37     77.39 o
  -5  15  14     1733.28     1943.02     72.23 o
  -4  15  14   209150.48   214786.19   1243.75 o
  -3  15  14    17123.54    16268.78    123.65 o
  -2  15  14     3310.47     3470.24     85.22 o
  -1  15  14    15030.44    15794.65    166.66 o
   0  15  14     3288.21     3776.39    166.58 o
  -8  16  14     6615.77     6746.99    181.74 o
  -7  16  14      933.11     1227.59     88.54 o
  -6  16  14        1.02      -24.87     58.21 o
  -5  16  14     6157.70     5881.75     88.31 o
  -4  16  14    25505.38    26079.94    332.13 o
  -3  16  14    19570.24    20849.46    131.63 o
  -2  16  14      708.72      461.69     70.11 o
  -1  16  14    21781.42    22349.57    145.45 o
   0  16  14     3045.97     3393.25    118.94 o
  -8  17  14    15311.23    15093.50    167.42 o
  -7  17  14    10316.19    10640.97    126.51 o
  -6  17  14    22194.80    20019.72    142.56 o
  -5  17  14     6677.07     7418.35    110.27 o
  -4  17  14     1788.62     1348.71     64.44 o
  -3  17  14    12822.05    13367.90    105.66 o
  -2  17  14     1213.87     1106.33     87.97 o
  -1  17  14      570.63      728.47     99.19 o
   0  17  14   368998.75   367557.31   3221.68 o
  -9  18  14    13787.77    13397.08    205.76 o
  -8  18  14    29609.38    29722.09    223.62 o
  -7  18  14     3028.91     2864.52     75.20 o
  -6  18  14     2210.85     1917.16     92.03 o
  -5  18  14    23951.90    25041.90    303.07 o
  -4  18  14    24483.94    24465.07    229.09 o
  -3  18  14    13238.22    13521.19    146.09 o
  -2  18  14     4280.10     4217.69    101.90 o
  -1  18  14    23901.44    23652.66    188.06 o
   0  18  14      798.80      851.87    102.29 o
  -9  19  14     2219.59     2429.56     86.73 o
  -8  19  14      830.63      720.47     74.61 o
  -7  19  14    17298.11    17856.71    181.00 o
  -6  19  14    64320.30    64256.35    529.56 o
  -5  19  14      165.76      148.15     92.96 o
  -4  19  14     4638.40     4889.20     87.47 o
  -3  19  14     7661.81     8161.42    131.64 o
  -2  19  14     6650.94     6868.41    128.01 o
  -1  19  14     8218.90     9573.98    163.42 o
   0  19  14     4928.33     4965.03    150.47 o
 -10  20  14    16279.39    15116.97    179.82 o
  -9  20  14    28976.97    29737.48    241.44 o
  -8  20  14     3112.19     3360.23     95.94 o
  -7  20  14      378.62      433.28     83.07 o
  -6  20  14    97184.53    95916.85    617.06 o
  -5  20  14     3931.98     4237.28    109.70 o
  -4  20  14    12167.81    12330.42    121.81 o
  -3  20  14    25408.98    22726.21    305.95 o
  -2  20  14      141.81        4.12     72.45 o
  -1  20  14     5001.11     5202.50    115.89 o
   0  20  14     1662.44     1925.71    124.11 o
 -10  21  14     1514.49     1338.32     81.04 o
  -9  21  14     3380.54     3296.35    101.30 o
  -8  21  14     2122.13     2181.28    107.84 o
  -7  21  14    72195.10    73218.58    498.13 o
  -6  21  14    12179.86    12034.65    192.75 o
  -5  21  14     3282.60     4086.89    122.39 o
  -4  21  14     2738.94     3137.65    107.24 o
  -3  21  14      509.63      368.54     81.36 o
  -2  21  14      578.10      879.86     84.70 o
  -1  21  14       53.45      278.38     85.56 o
   0  21  14      167.61      144.31    119.71 o
 -11  22  14     4579.49     4414.43    131.12 o
 -10  22  14    19272.55    18388.48    272.23 o
  -9  22  14     1205.00     1237.86     85.75 o
  -8  22  14     2912.29     3084.07    114.92 o
  -7  22  14    12162.02    13099.39    198.38 o
  -6  22  14     6000.64     5538.96    107.28 o
  -5  22  14     6798.37     7359.05    137.85 o
  -4  22  14     6098.13     6311.01    123.62 o
  -3  22  14     3685.86     3344.38     96.24 o
  -2  22  14       83.98      185.42     84.68 o
  -1  22  14     2789.70     2748.55    119.05 o
   0  22  14     1069.49     1136.74    132.03 o
 -11  23  14    11135.10    11100.62    172.83 o
 -10  23  14      149.26      204.47     94.83 o
  -9  23  14     6542.79     6688.79    113.44 o
  -8  23  14      351.44      359.80    105.57 o
  -7  23  14     1075.64     1158.76     94.18 o
  -6  23  14     6526.70     7247.42    165.95 o
  -5  23  14     1486.19     1642.90     90.56 o
  -4  23  14       57.16      205.86     72.57 o
  -3  23  14    22019.60    19456.53    253.89 o
  -2  23  14    15825.08    15756.13    203.76 o
  -1  23  14      427.40      410.31     92.31 o
   0  23  14      985.08      747.07    139.06 o
 -12  24  14     4361.88     4461.55    155.80 o
 -11  24  14    21391.22    22847.14    329.13 o
 -10  24  14       36.27       82.39     94.78 o
  -9  24  14     1062.97     1187.77    104.67 o
  -8  24  14     8112.86     8545.27    167.64 o
  -7  24  14     1238.30     1204.35     76.55 o
  -6  24  14     1401.33     1522.10     94.96 o
  -5  24  14       25.48       16.42    101.33 o
  -4  24  14     7389.52     7377.36    188.70 o
  -3  24  14     1612.89     1404.98     92.65 o
  -2  24  14      231.45      113.08    117.01 o
  -1  24  14      255.98      372.45    101.67 o
   0  24  14      112.11      257.25    129.09 o
 -12  25  14    11635.12    11131.03    196.74 o
 -11  25  14     3736.80     4206.89    113.43 o
 -10  25  14      726.36      643.43     88.88 o
  -9  25  14     9915.60     9683.50    164.93 o
  -8  25  14      938.30      964.25     92.58 o
  -7  25  14     1180.52     1295.87    101.59 o
  -6  25  14       67.42       60.46    104.50 o
  -5  25  14     4948.00     5332.26    172.54 o
  -4  25  14      381.52      304.03    110.40 o
  -3  25  14     1540.80     1669.92    106.73 o
  -2  25  14      348.42      337.30     82.83 o
  -1  25  14      144.59      266.60     97.46 o
 -13  26  14     3502.05     3632.63    127.18 o
 -12  26  14     9023.46     9744.86    233.53 o
 -11  26  14      207.14      116.14     93.55 o
 -10  26  14     3388.69     3170.60    120.44 o
  -9  26  14    37061.46    42234.37    472.56 o
  -8  26  14    10732.45    10856.49    238.73 o
  -7  26  14        5.35      -20.18     89.70 o
  -6  26  14      324.96      534.70     97.90 o
  -5  26  14     6843.91     7362.22    179.26 o
  -4  26  14      168.12      141.58     99.75 o
 -13  27  14       10.41       40.63    101.08 o
 -12  27  14      282.12      320.59     87.85 o
 -11  27  14     1939.05     1758.63    154.83 o
 -10  27  14    11200.53    11544.78    221.83 o
  -9  27  14     1724.82     1544.33    106.60 o
  -8  27  14        2.84       88.59    118.65 o
  -7  27  14       11.42       18.18     98.80 o
 -14  28  14     1372.66     1199.83    145.11 o
 -13  28  14       13.73      114.52    107.98 o
 -12  28  14      395.29      349.84    108.74 o
 -11  28  14      289.00      296.39    101.63 o
   0   1  15     4062.63     7119.24     73.70 o
   0   2  15      246.88      263.72     42.99 o
  -1   3  15      640.92      607.55     34.79 o
   0   3  15    52700.88    46531.54    217.89 o
  -1   4  15    84230.81    88160.17    480.72 o
   0   4  15    28054.36    29209.36    314.74 o
  -2   5  15  3534402.00  3672718.00  14199.38 o
  -1   5  15   138368.73   141341.27    837.69 o
   0   5  15     1434.58     1623.42     87.82 o
  -2   6  15   203894.22   205221.45   1051.31 o
  -1   6  15     6425.88     5001.06     54.01 o
   0   6  15    46152.61    41474.05    430.59 o
  -3   7  15    13459.74    12683.88     88.07 o
  -2   7  15    27428.28    27666.30    179.70 o
  -1   7  15     1183.82      948.93     36.92 o
   0   7  15      337.22      190.32     57.29 o
  -3   8  15      932.38     1456.30     56.87 o
  -2   8  15     1609.73     1657.42     55.92 o
  -1   8  15       92.49      798.53    152.74 o
   0   8  15  3285425.00  3457339.75  18778.00 o
  -4   9  15   148544.28   148280.72    854.05 o
  -3   9  15    25368.71    25713.23    187.96 o
  -2   9  15   114959.06   112903.30    372.19 o
  -1   9  15   418404.66   431606.63   1816.11 o
   0   9  15   104404.95   104179.05   1076.43 o
  -4  10  15   117565.28   119507.37    529.63 o
  -3  10  15    13027.21    12768.47     99.99 o
  -2  10  15    32699.08    33134.21    181.17 o
  -1  10  15   127399.05   126083.69    607.23 o
   0  10  15     6462.57     6477.31     96.17 o
  -5  11  15   538730.88   574819.13   2300.89 o
  -4  11  15     4965.06     4826.35     73.59 o
  -3  11  15        8.50       47.15     47.09 o
  -2  11  15    11901.80    13209.93    128.32 o
  -1  11  15    66886.16    65965.54    268.11 o
   0  11  15      183.01      180.21     79.86 o
  -5  12  15    73305.34    74412.10    532.07 o
  -4  12  15     2372.00     2078.21     68.89 o
  -3  12  15      998.80     1305.75     60.76 o
  -2  12  15     6979.96     6842.13     71.46 o
  -1  12  15     1147.23      780.99     75.76 o
   0  12  15    28818.61    29324.40    297.27 o
  -6  13  15    45151.52    43669.63    358.52 o
  -5  13  15    26834.20    26079.59    145.32 o
  -4  13  15     7263.56     5842.00     70.79 o
  -3  13  15   124765.63   125048.99    636.52 o
  -2  13  15    14076.17    14321.30    103.39 o
  -1  13  15    47815.71    47792.86    216.07 o
   0  13  15     4721.09     4551.00     92.79 o
  -6  14  15     4765.70     4485.13     67.83 o
  -5  14  15    11080.45    11355.26    122.32 o
  -4  14  15    58704.28    59136.23    441.82 o
  -3  14  15   326380.69   335287.84   1566.20 o
  -2  14  15    41708.44    43397.15    327.58 o
  -1  14  15       30.38       38.18     68.86 o
   0  14  15    38552.84    37112.75    411.37 o
  -7  15  15    30439.72    29823.97    149.26 o
  -6  15  15    52269.23    53713.46    307.61 o
  -5  15  15    44400.70    43916.59    298.73 o
  -4  15  15    84582.16    85711.45    421.38 o
  -3  15  15      137.46       54.49     59.85 o
  -2  15  15    18817.90    18973.76    116.04 o
  -1  15  15     6657.64     6465.36     77.06 o
   0  15  15    12167.96    12499.70    174.84 o
  -7  16  15     2026.69     1800.48     78.82 o
  -6  16  15       87.05      121.61     71.00 o
  -5  16  15    33209.50    33486.57    180.19 o
  -4  16  15   109894.77   108788.96    731.38 o
  -3  16  15     2627.05     2401.40     80.49 o
  -2  16  15      903.40     1051.29     88.69 o
  -1  16  15     2797.09     2660.37     81.67 o
   0  16  15    23105.40    24260.93    230.66 o
  -8  17  15    25846.92    27291.38    197.30 o
  -7  17  15     9148.97     9348.09    127.03 o
  -6  17  15     6746.48     7067.58    109.44 o
  -5  17  15      130.17       -6.52     66.42 o
  -4  17  15    11242.32    12010.46    179.54 o
  -3  17  15     1197.45     1225.65     83.35 o
  -2  17  15     3739.06     3711.60     95.74 o
  -1  17  15        4.71      -25.91     71.26 o
   0  17  15    75871.61    76339.98    784.69 o
  -8  18  15      530.26      619.20     78.18 o
  -7  18  15     4510.05     4072.26     88.23 o
  -6  18  15    11781.56    12602.01    213.62 o
  -5  18  15    40778.59    41036.25    347.46 o
  -4  18  15    11727.05    11226.76    120.65 o
  -3  18  15    14821.13    14696.10    212.80 o
  -2  18  15     2514.77     2374.24     93.33 o
  -1  18  15    46006.49    47644.24    280.02 o
   0  18  15    12198.82    11289.12    240.21 o
  -9  19  15       23.31       35.97     71.03 o
  -8  19  15     1457.07     1798.49     79.94 o
  -7  19  15     1330.89     1427.13     78.45 o
  -6  19  15    13940.06    14097.38    246.05 o
  -5  19  15     5508.69     5403.49     88.62 o
  -4  19  15     3348.93     3269.55     89.32 o
  -3  19  15     1689.86     1786.92     82.85 o
  -2  19  15     6943.87     7251.98    116.36 o
  -1  19  15    17738.78    16926.72    230.03 o
   0  19  15    10260.80     9703.49    154.31 o
  -9  20  15      216.90       98.69     93.32 o
  -8  20  15     8053.82     8302.46    146.30 o
  -7  20  15     3005.24     3085.85     82.13 o
  -6  20  15    68619.24    69902.56    726.75 o
  -5  20  15      420.88      841.72     69.47 o
  -4  20  15    13041.59    12784.49    183.20 o
  -3  20  15      335.94      450.56     87.04 o
  -2  20  15     1226.11     1429.76     80.88 o
  -1  20  15     2185.12     1984.55     84.60 o
   0  20  15    11940.29    12775.27    364.59 o
 -10  21  15     8972.67     8912.75    122.16 o
  -9  21  15     1345.42     1327.97    104.63 o
  -8  21  15     4906.13     4613.28    116.79 o
  -7  21  15    50840.96    52297.50    463.77 o
  -6  21  15      372.02      475.69    104.74 o
  -5  21  15       50.34      108.10     62.14 o
  -4  21  15        1.23       21.17     87.66 o
  -3  21  15      855.85      889.88     80.85 o
  -2  21  15     2355.90     2126.25     96.62 o
  -1  21  15       44.53      117.56     97.02 o
   0  21  15     7273.30     7006.27    199.85 o
 -10  22  15     3857.61     3992.91    103.86 o
  -9  22  15       78.58       -3.13     96.05 o
  -8  22  15    15018.38    15710.91    183.91 o
  -7  22  15    12527.18    11907.00    223.97 o
  -6  22  15     2229.75     1852.43     80.62 o
  -5  22  15      162.39      118.98     66.81 o
  -4  22  15     2110.33     2043.50     88.06 o
  -3  22  15     1132.97     1069.47     76.57 o
  -2  22  15     1650.12     1831.40     94.59 o
  -1  22  15     8174.95     8669.67    187.10 o
   0  22  15     2008.42     2207.86    155.07 o
 -11  23  15    23722.91    25573.34    243.67 o
 -10  23  15      919.10      926.25     77.77 o
  -9  23  15     6634.55     6604.54    145.15 o
  -8  23  15     2786.31     2982.57     85.70 o
  -7  23  15       14.51       78.87     87.61 o
  -6  23  15     3226.97     3249.07    114.58 o
  -5  23  15      825.57      780.13     81.27 o
  -4  23  15      138.01      185.90     93.33 o
  -3  23  15     9079.86     8292.55    167.81 o
  -2  23  15     3594.97     3937.00     97.16 o
  -1  23  15     2431.42     1980.51     93.28 o
   0  23  15     2816.21     2695.71    136.94 o
 -11  24  15     1700.68     1782.68    126.04 o
 -10  24  15       35.61       17.59     80.67 o
  -9  24  15      199.43       79.92     88.19 o
  -8  24  15     1817.59     1449.20    119.86 o
  -7  24  15      535.20      567.03     99.85 o
  -6  24  15     3306.15     3294.51    142.64 o
  -5  24  15     3082.79     3046.74     98.43 o
  -4  24  15    10326.85    10069.97    234.05 o
  -3  24  15     2467.17     2021.95    108.65 o
  -2  24  15     2842.43     2956.60    128.86 o
  -1  24  15        5.55     -105.97    105.97 o
   0  24  15     1035.44     1415.37    185.97 o
 -12  25  15     2999.25     2880.74    106.92 o
 -11  25  15     1891.70     1884.96    102.88 o
 -10  25  15     6087.73     6130.36    105.68 o
  -9  25  15     1995.55     2219.85    116.17 o
  -8  25  15      245.48      417.80    103.19 o
  -7  25  15     2325.86     2822.90    126.87 o
  -6  25  15     1697.78     1930.45    101.04 o
  -5  25  15      170.75      192.47    106.85 o
  -4  25  15     9412.97     9172.63    178.30 o
  -3  25  15     4706.36     4681.41    126.01 o
  -2  25  15      457.67      272.76     95.38 o
  -1  25  15      416.29      399.38    117.97 o
 -12  26  15       58.76      195.43     84.99 o
 -11  26  15      181.00      142.52     93.41 o
 -10  26  15      196.19      277.26     98.18 o
  -9  26  15    39017.52    36958.05    381.18 o
  -8  26  15     2400.51     3048.06    136.73 o
  -7  26  15      400.78      362.43     95.36 o
  -6  26  15     1457.47     1349.22    130.42 o
  -5  26  15       21.58      -10.28     97.88 o
  -4  26  15       28.44      -15.96    116.80 o
 -13  27  15        0.84      106.10     81.43 o
 -12  27  15      211.59      115.45     98.28 o
 -11  27  15       18.13      217.85    124.22 o
 -10  27  15     7094.98     6683.93    128.63 o
  -9  27  15     2625.27     2717.56    112.14 o
  -8  27  15     1089.34     1316.76    159.72 o
  -7  27  15       38.94      178.05    105.13 o
 -13  28  15       12.49        6.73    109.82 o
 -12  28  15       99.01      168.04    137.17 o
 -11  28  15       12.19      264.09     99.54 o
   0   0  16   127159.68   119660.24   1868.95 o
   0   1  16     3147.74     2050.57     56.31 o
  -1   2  16      641.03      989.39     54.37 o
   0   2  16      635.41      554.34     35.50 o
  -1   3  16    62847.25    63529.80    309.96 o
   0   3  16    17543.98    18085.15    169.18 o
  -2   4  16  1040944.88  1092064.50   6427.69 o
  -1   4  16   212497.25   225462.13    954.79 o
   0   4  16      125.50      150.90     56.90 o
  -2   5  16   622447.25   668742.38   2149.68 o
  -1   5  16      333.65      442.79     49.36 o
   0   5  16   178464.58   172498.05   1075.09 o
  -3   6  16   186611.80   200344.56   1597.63 o
  -2   6  16    34289.88    32155.77    182.44 o
  -1   6  16    55987.70    54984.91    266.51 o
   0   6  16   296689.69   284459.66   1848.94 o
  -3   7  16     1360.61     1850.13     46.40 o
  -2   7  16   112635.02   104308.77    466.72 o
  -1   7  16      841.82      806.49     47.20 o
   0   7  16    22027.48    19445.10    203.09 o
  -4   8  16     8890.97    10595.35     96.83 o
  -3   8  16    38005.48    37048.41    141.55 o
  -2   8  16    57884.27    58701.50    279.07 o
  -1   8  16   702784.06   738200.38   2839.54 o
   0   8  16   573474.13   622891.06   4903.25 o
  -4   9  16      889.33      840.31     52.16 o
  -3   9  16   190817.89   184040.47    951.91 o
  -2   9  16    40233.96    40924.77    270.90 o
  -1   9  16    46543.43    46541.49    229.59 o
   0   9  16    71480.02    69426.79    524.01 o
  -5  10  16     9489.79    10212.61    106.03 o
  -4  10  16    18946.47    20428.80     97.89 o
  -3  10  16     1596.94     1537.26     56.84 o
  -2  10  16   189897.41   184392.09    841.41 o
  -1  10  16     1060.75     1329.99     67.65 o
   0  10  16    87887.20    83840.13    321.60 o
  -5  11  16     1303.76     2291.76    133.88 o
  -4  11  16    81702.27    83919.24    312.82 o
  -3  11  16    94476.43    98504.63    536.60 o
  -2  11  16      666.89      629.52     64.52 o
  -1  11  16    12332.99    14756.45    157.35 o
   0  11  16     8189.68     7758.06     99.87 o
  -6  12  16    11995.75    13122.07    131.88 o
  -5  12  16    11770.07    11847.48    104.27 o
  -4  12  16     4226.44     4120.86     67.27 o
  -3  12  16     8002.11     9696.61     83.90 o
  -2  12  16    32163.72    30820.87    183.83 o
  -1  12  16    16602.91    16222.96    145.02 o
   0  12  16    39182.09    38120.39    370.62 o
  -6  13  16    53117.00    52936.95    335.66 o
  -5  13  16    45427.43    42426.88    145.80 o
  -4  13  16    13537.57    13392.01    128.22 o
  -3  13  16    59617.97    62764.75    259.29 o
  -2  13  16   125061.52   127542.61    603.26 o
  -1  13  16      258.66      200.53     59.44 o
   0  13  16      315.54      329.34     87.88 o
  -7  14  16    12959.48    11090.94    136.48 o
  -6  14  16    16471.57    16255.88    109.24 o
  -5  14  16    23172.07    21741.47    145.13 o
  -4  14  16     1391.16     1660.41     84.51 o
  -3  14  16     1663.74     2208.17     94.99 o
  -2  14  16    20751.63    20292.77    135.04 o
  -1  14  16     4448.73     4560.41     78.92 o
   0  14  16    18299.29    18986.73    252.06 o
  -7  15  16    64317.92    64297.80    324.00 o
  -6  15  16    22481.38    22354.01    301.53 o
  -5  15  16   143406.38   141269.53    666.84 o
  -4  15  16    17850.71    18088.59    139.84 o
  -3  15  16    54858.82    56165.86    272.65 o
  -2  15  16     4055.68     3736.99     58.21 o
  -1  15  16     2280.87     2582.06     76.18 o
   0  15  16    15052.62    13733.26    159.97 o
  -8  16  16     9102.56     8726.15    199.46 o
  -7  16  16      307.00      180.53     66.58 o
  -6  16  16     2057.59     2259.98     77.59 o
  -5  16  16     1665.09     1761.45     84.03 o
  -4  16  16    42177.86    42256.41    276.63 o
  -3  16  16     5222.67     5729.63     96.50 o
  -2  16  16        8.85       24.14     69.03 o
  -1  16  16     3458.90     3427.31     76.61 o
   0  16  16      337.41      170.66    110.12 o
  -8  17  16     1769.50     1530.79     76.04 o
  -7  17  16     5593.64     5632.98    113.89 o
  -6  17  16    31949.78    32510.75    227.75 o
  -5  17  16     5453.52     5629.97     73.29 o
  -4  17  16    17814.68    17196.77    219.23 o
  -3  17  16     4818.46     5299.25     87.58 o
  -2  17  16    13366.25    13180.96    158.95 o
  -1  17  16    13770.78    13670.64    137.86 o
   0  17  16      735.70      955.29    123.41 o
  -9  18  16    49787.74    50266.72    439.89 o
  -8  18  16     1160.80     1275.49     84.74 o
  -7  18  16     2607.95     2223.40     81.56 o
  -6  18  16    52196.33    53068.49    258.98 o
  -5  18  16    55032.80    55204.82    452.50 o
  -4  18  16      661.17      728.85     81.56 o
  -3  18  16     3535.18     3260.40     91.71 o
  -2  18  16      358.70      314.77     82.74 o
  -1  18  16      235.09      399.46    101.44 o
   0  18  16    16940.08    18027.47    203.61 o
  -9  19  16    14290.72    13699.34    164.05 o
  -8  19  16     9186.56     9798.31    143.97 o
  -7  19  16     3373.61     3724.70    107.81 o
  -6  19  16     2467.35     2600.39     85.20 o
  -5  19  16    17690.91    18759.82    167.18 o
  -4  19  16     1397.24     1333.44     80.25 o
  -3  19  16        3.37      -34.80     75.64 o
  -2  19  16       65.30      164.90     65.30 o
  -1  19  16      545.16      664.29     85.54 o
   0  19  16      141.87       73.48    144.02 o
 -10  20  16    14453.20    14639.06    165.13 o
  -9  20  16     7766.09     8334.95     97.52 o
  -8  20  16    12874.46    12504.54    156.10 o
  -7  20  16    17415.28    16673.43    282.56 o
  -6  20  16       36.14       59.54    103.62 o
  -5  20  16    41564.75    41553.12    330.96 o
  -4  20  16     3561.60     3714.93    122.06 o
  -3  20  16    19130.05    19911.69    291.80 o
  -2  20  16      222.28      212.86     83.27 o
  -1  20  16     1274.23      954.76     92.58 o
   0  20  16    24452.90    24937.50    400.26 o
 -10  21  16      630.92      799.81     90.28 o
  -9  21  16    29259.92    28364.92    289.23 o
  -8  21  16     1293.00     1285.77     87.56 o
  -7  21  16     1212.35     1281.31     72.16 o
  -6  21  16     4710.59     5315.04    124.60 o
  -5  21  16       14.38       16.26     86.19 o
  -4  21  16       89.03      250.46     79.31 o
  -3  21  16     5871.00     5664.94    118.89 o
  -2  21  16      558.95      370.60     70.69 o
  -1  21  16     1524.88     1551.17     90.46 o
   0  21  16        4.42      -68.52    132.35 o
 -11  22  16     8329.85     8505.16    333.25 o
 -10  22  16       36.92       67.51     91.97 o
  -9  22  16      374.20      370.35    100.08 o
  -8  22  16     1327.83     1305.25    101.71 o
  -7  22  16     3236.02     3348.64    146.44 o
  -6  22  16     2812.16     2882.07    106.73 o
  -5  22  16     3594.72     3315.90     93.29 o
  -4  22  16      906.44      971.59    101.15 o
  -3  22  16      665.75      647.48     89.91 o
  -2  22  16     1633.75     1939.56    120.04 o
  -1  22  16     2589.58     2458.90     95.18 o
   0  22  16      394.25      111.75    134.25 o
 -11  23  16      654.75      745.89     90.54 o
 -10  23  16      980.15     1090.71    106.42 o
  -9  23  16     1976.04     2324.62     85.55 o
  -8  23  16      388.09      213.96    106.17 o
  -7  23  16     5108.55     4919.32    105.45 o
  -6  23  16      350.61      191.02     97.87 o
  -5  23  16     1270.37     1332.60     91.84 o
  -4  23  16     6176.70     6024.55    127.32 o
  -3  23  16       21.94      -12.63     94.93 o
  -2  23  16      567.30      677.19     92.33 o
  -1  23  16     1499.85     1554.24    112.53 o
   0  23  16    11385.71    10349.86    284.57 o
 -12  24  16     6713.05     6704.32    261.39 o
 -11  24  16     1054.37      944.97     98.23 o
 -10  24  16     3921.54     3758.18    100.08 o
  -9  24  16     2858.49     2546.36    108.69 o
  -8  24  16     1300.41     1259.56    102.97 o
  -7  24  16       14.74      -11.66     67.69 o
  -6  24  16     1439.70     1037.25    144.20 o
  -5  24  16     2625.32     2221.27     96.09 o
  -4  24  16      180.00      109.56     97.83 o
  -3  24  16      687.69      812.41     94.96 o
  -2  24  16      143.40      212.93     85.58 o
  -1  24  16     2285.42     2187.57     99.45 o
   0  24  16     1102.50     1373.14    172.56 o
 -12  25  16     6829.88     6131.74    194.55 o
 -11  25  16    13542.07    13106.12    223.95 o
 -10  25  16    11685.37    11861.13    199.23 o
  -9  25  16      258.23      424.39     90.96 o
  -8  25  16       75.59      164.77    105.58 o
  -7  25  16       41.42      -84.97    101.14 o
  -6  25  16       70.78       34.87    103.53 o
  -5  25  16    10832.72    10531.67    216.15 o
  -4  25  16      937.90      771.77     94.37 o
  -3  25  16     1001.11     1126.13    105.80 o
  -2  25  16       34.14       74.95    108.98 o
 -13  26  16     1170.60     1140.20    201.52 o
 -12  26  16        1.15      -15.35    108.10 o
 -11  26  16     1473.20     1525.09    101.28 o
 -10  26  16      516.50      502.98     88.48 o
  -9  26  16     6073.08     5811.85    155.64 o
  -8  26  16      131.87      146.01    119.83 o
  -7  26  16     1335.00     1465.31    107.12 o
  -6  26  16       19.15      127.89    105.03 o
  -5  26  16     1969.48     1985.81    110.32 o
  -4  26  16     3502.36     3586.48    137.65 o
 -13  27  16        5.38       -9.11    106.97 o
 -12  27  16     4338.68     3686.45    141.44 o
 -11  27  16        0.54      140.33     97.04 o
 -10  27  16      575.78      642.53    104.37 o
  -9  27  16     1248.16     1079.50    113.33 o
  -8  27  16      127.50       10.45    109.00 o
  -7  27  16       25.72      144.39    100.79 o
 -14  28  16       11.79       30.00    139.93 o
 -13  28  16      111.86       50.88    119.14 o
 -12  28  16        1.34      140.45    194.63 o
 -11  28  16       29.09       30.76    109.76 o
   0   1  17      249.66      116.72     37.48 o
   0   2  17    16377.43    18026.82    142.81 o
  -1   3  17    52151.75    53667.42    264.27 o
   0   3  17   468473.94   459883.97   2606.66 o
  -1   4  17    29658.01    30302.98    108.60 o
   0   4  17   579893.81   580058.81   4565.74 o
  -2   5  17   673083.19   689502.94   3334.23 o
  -1   5  17   410638.47   416902.75   1897.80 o
   0   5  17    34714.17    32417.86    271.03 o
  -2   6  17      366.98      568.32     48.16 o
  -1   6  17    15944.06    13625.13    131.05 o
   0   6  17   114502.22   104050.61    733.02 o
  -3   7  17    30000.30    32408.24    210.63 o
  -2   7  17    69040.72    62653.50    276.61 o
  -1   7  17     2636.55     2347.61     60.54 o
   0   7  17    38182.76    38243.76    195.40 o
  -3   8  17     2669.25     2284.91     69.68 o
  -2   8  17     2931.85     2538.77     65.83 o
  -1   8  17    25067.55    24538.74    189.34 o
   0   8  17   742184.56   771211.38   4245.15 o
  -4   9  17    50956.01    50108.00    302.75 o
  -3   9  17    54914.91    52047.54    282.60 o
  -2   9  17     8931.35     8505.20     95.62 o
  -1   9  17      470.58      245.98     50.70 o
   0   9  17   884899.25   919927.13   3630.10 o
  -4  10  17    11867.84     9582.53     73.97 o
  -3  10  17      116.76      446.76     52.02 o
  -2  10  17     1015.40      890.00     65.52 o
  -1  10  17   159735.56   167470.03    831.15 o
   0  10  17     7359.96     6094.75    123.23 o
  -5  11  17   107202.44   108514.13    514.50 o
  -4  11  17     1785.82     2293.54     62.14 o
  -3  11  17      497.63      426.08     55.83 o
  -2  11  17     2135.94     2166.09     55.62 o
  -1  11  17     1260.15     1668.58     66.14 o
   0  11  17    13713.03    14387.03    145.75 o
  -5  12  17      930.63     1517.18     78.62 o
  -4  12  17     4503.75     4367.04     66.56 o
  -3  12  17   144039.09   140687.39    457.46 o
  -2  12  17    26846.18    25071.69    204.10 o
  -1  12  17     5391.80     5176.15     60.22 o
   0  12  17     1193.64     1579.46     83.31 o
  -6  13  17     7408.47     8693.98     90.32 o
  -5  13  17    45267.80    42977.08    232.43 o
  -4  13  17    33829.18    32957.17    260.93 o
  -3  13  17    45754.95    46747.57    252.36 o
  -2  13  17    39748.91    39463.84    311.58 o
  -1  13  17     1027.54     1560.72     67.16 o
   0  13  17    13209.70    13221.60    128.14 o
  -6  14  17    16314.66    16181.48    111.66 o
  -5  14  17   191102.52   193371.13    668.96 o
  -4  14  17   356867.59   361688.59   1783.03 o
  -3  14  17     3469.75     3822.32     83.93 o
  -2  14  17    21590.82    21353.79    207.38 o
  -1  14  17      885.98      978.92     89.94 o
   0  14  17    68066.23    69343.91    402.51 o
  -7  15  17    58892.86    56592.38    316.78 o
  -6  15  17   150868.28   151877.08    740.84 o
  -5  15  17       30.16      160.68     63.76 o
  -4  15  17    18852.30    17472.86    160.33 o
  -3  15  17     7463.73     7970.67     99.04 o
  -2  15  17    61605.71    61909.70    340.08 o
  -1  15  17    13048.22    12484.44    123.42 o
   0  15  17    19924.52    18676.16    198.06 o
  -7  16  17     2571.60     2178.43     68.12 o
  -6  16  17    10075.12    10158.08    111.69 o
  -5  16  17     8575.22     7828.51    104.00 o
  -4  16  17     7083.31     7638.57    100.53 o
  -3  16  17     9899.26    10295.96     96.40 o
  -2  16  17     1775.18     1672.64     78.01 o
  -1  16  17     3579.76     3922.45    117.20 o
   0  16  17     5210.96     5505.15    172.28 o
  -8  17  17    10803.32    11025.92    108.99 o
  -7  17  17     3467.67     3766.76     84.89 o
  -6  17  17     1448.80     1790.82     87.77 o
  -5  17  17       20.11      116.23     70.58 o
  -4  17  17      558.09      340.20     72.28 o
  -3  17  17     8006.13     9314.80    133.01 o
  -2  17  17    15777.00    15970.14    146.54 o
  -1  17  17     2547.33     2310.98     86.90 o
   0  17  17    17178.68    16556.48    271.39 o
  -8  18  17    15415.28    14608.45    120.76 o
  -7  18  17      801.70      898.07     76.22 o
  -6  18  17    25204.72    24198.54    272.96 o
  -5  18  17   150985.81   151680.42    551.42 o
  -4  18  17      873.08      642.79     77.77 o
  -3  18  17    16242.21    15958.23    174.73 o
  -2  18  17     3583.37     3941.11     75.09 o
  -1  18  17    24015.10    23251.96    204.98 o
   0  18  17    44655.97    44390.85    363.37 o
  -9  19  17    25312.32    24944.97    202.09 o
  -8  19  17     3511.47     3212.19     91.93 o
  -7  19  17     1156.14     1129.69     96.32 o
  -6  19  17     2476.57     2364.82     92.77 o
  -5  19  17    87484.78    87909.27    536.85 o
  -4  19  17     8726.82     9537.85    138.15 o
  -3  19  17    12111.90    12562.48    162.79 o
  -2  19  17    10618.44    10690.99    164.01 o
  -1  19  17     2146.48     2147.30     89.50 o
   0  19  17     6884.95     6984.22    173.54 o
  -9  20  17    11662.76    11654.56    141.10 o
  -8  20  17    28728.26    29796.70    341.45 o
  -7  20  17    28723.09    27283.72    230.65 o
  -6  20  17     5003.83     5792.22    165.29 o
  -5  20  17      365.14      258.59     67.13 o
  -4  20  17    21431.56    21950.37    273.85 o
  -3  20  17     2200.84     2200.04     89.89 o
  -2  20  17      491.89      624.04     69.30 o
  -1  20  17    23391.33    23418.01    236.01 o
   0  20  17     7656.98     7721.30    272.31 o
 -10  21  17    30740.25    30224.42    256.32 o
  -9  21  17     2638.12     2462.71     94.77 o
  -8  21  17       15.95        2.94    108.30 o
  -7  21  17     5871.05     5453.54    105.03 o
  -6  21  17      743.95      889.26    113.74 o
  -5  21  17     4952.40     4896.95    103.68 o
  -4  21  17       88.33      107.70     90.39 o
  -3  21  17     2570.70     2452.53     78.06 o
  -2  21  17    14984.73    15028.86    243.07 o
  -1  21  17     2068.44     2026.64     92.97 o
   0  21  17     5367.41     5945.91    173.45 o
 -10  22  17     5019.13     4702.78    116.92 o
  -9  22  17     1918.66     2091.31     98.87 o
  -8  22  17     4541.76     4337.80    113.96 o
  -7  22  17       12.10       67.13     83.74 o
  -6  22  17       10.43       34.50     93.61 o
  -5  22  17      463.41      576.44     67.74 o
  -4  22  17     1096.55     1370.09    100.85 o
  -3  22  17      345.16      288.93     80.38 o
  -2  22  17     7292.02     7480.28    149.75 o
  -1  22  17      186.91      134.62     97.10 o
   0  22  17     4277.78     4104.55    227.92 o
 -11  23  17     8175.00     8127.56    136.18 o
 -10  23  17        4.14       93.07     89.85 o
  -9  23  17      106.60      139.68     81.49 o
  -8  23  17     2382.97     2537.04    108.79 o
  -7  23  17     7140.04     6971.71    175.43 o
  -6  23  17     1298.57     1424.32    116.27 o
  -5  23  17      796.49      961.54    100.29 o
  -4  23  17      519.12      440.36     79.26 o
  -3  23  17     1494.36     2064.01    104.31 o
  -2  23  17     1215.17     1041.74     99.54 o
  -1  23  17     9699.71     9078.05    188.45 o
   0  23  17    10138.16    10938.97    360.55 o
 -11  24  17      297.60      262.94     72.65 o
 -10  24  17     2162.20     2644.63    103.29 o
  -9  24  17    14119.41    13126.09    209.25 o
  -8  24  17    14559.40    15109.78    330.25 o
  -7  24  17     1239.99     1276.34     96.87 o
  -6  24  17     1185.08     1156.13    100.71 o
  -5  24  17     6231.37     6416.59    120.15 o
  -4  24  17     1383.91     1239.95     98.46 o
  -3  24  17    10700.08    10166.69    209.51 o
  -2  24  17      823.61      870.59     98.21 o
  -1  24  17       74.87      -47.62    104.29 o
   0  24  17     7567.30     9534.14    640.92 o
 -12  25  17      117.78        1.75    106.63 o
 -11  25  17    16999.06    15738.16    209.02 o
 -10  25  17      425.40      438.17    111.54 o
  -9  25  17        0.28      -63.39     91.55 o
  -8  25  17     7853.88     7581.31    167.15 o
  -7  25  17     2465.56     2627.88    124.47 o
  -6  25  17      656.64      839.38    115.44 o
  -5  25  17     3085.18     2675.92    115.75 o
  -4  25  17        2.23     -124.63    124.63 o
  -3  25  17     2780.42     2450.61    112.18 o
  -2  25  17     2958.55     2709.06    133.61 o
 -12  26  17       65.98       72.44    112.98 o
 -11  26  17       76.54      251.51    121.60 o
 -10  26  17     1419.56     1463.35     95.70 o
  -9  26  17     2154.74     2236.93     98.59 o
  -8  26  17       22.40      -51.65    106.99 o
  -7  26  17        7.57       23.69    110.94 o
  -6  26  17      146.51      238.12     98.44 o
  -5  26  17      324.31      363.49    105.38 o
  -4  26  17      203.18      131.68    108.27 o
 -13  27  17     1648.94     1757.82    101.50 o
 -12  27  17      325.16      277.82    130.21 o
 -11  27  17       28.55      151.06     97.82 o
 -10  27  17      212.92      183.20     93.41 o
  -9  27  17      990.90     1377.59    106.62 o
  -8  27  17     2507.44     2475.63    120.26 o
  -7  27  17       11.75        1.61     91.94 o
 -13  28  17        5.17     -115.01    115.01 o
 -12  28  17     1932.52     1720.71    146.40 o
 -11  28  17     4936.62     4286.02    151.41 o
   0   0  18    33127.00    31941.71    504.30 o
   0   1  18     4671.54     4295.10     63.98 o
  -1   2  18      242.93      637.54     36.02 o
   0   2  18    29089.02    30022.02    104.86 o
  -1   3  18     5635.77     4310.23     47.49 o
   0   3  18   141645.14   125418.75    980.57 o
  -2   4  18    57395.48    56623.47    499.07 o
  -1   4  18   156946.88   166328.56    780.25 o
   0   4  18   188594.63   176847.84    911.52 o
  -2   5  18    59456.02    54916.84    320.66 o
  -1   5  18    51757.44    51491.35    228.06 o
   0   5  18    12866.75    14398.75     92.19 o
  -3   6  18     5557.44     7320.63    149.22 o
  -2   6  18    55929.02    54554.75    203.92 o
  -1   6  18     1080.00     1254.60     40.36 o
   0   6  18    42713.97    32961.85    129.44 o
  -3   7  18    36171.36    32600.46    163.87 o
  -2   7  18   151245.70   145146.44    515.81 o
  -1   7  18      594.48      168.00     38.68 o
   0   7  18      608.77      864.99     95.19 o
  -4   8  18     1191.86     1375.68     71.80 o
  -3   8  18      381.94      473.15     47.40 o
  -2   8  18     2746.04     2182.00     76.72 o
  -1   8  18       25.13      169.77     39.72 o
   0   8  18   102529.64    94165.34    583.52 o
  -4   9  18    15725.14    18074.23    109.58 o
  -3   9  18   226002.81   217888.53    974.39 o
  -2   9  18     8258.09     8765.96    106.24 o
  -1   9  18    61903.00    62558.75    321.78 o
   0   9  18     1340.54      932.37    111.83 o
  -5  10  18    74034.47    80880.72    658.19 o
  -4  10  18     2566.76     3009.27     72.59 o
  -3  10  18    33424.29    30742.02    278.00 o
  -2  10  18    35789.01    34787.98    173.51 o
  -1  10  18    37231.10    38064.89    178.40 o
   0  10  18    42552.31    41854.57    226.36 o
  -5  11  18      374.41      291.52     60.15 o
  -4  11  18      397.14      488.09     52.97 o
  -3  11  18      842.71     1062.12     83.20 o
  -2  11  18    36036.48    36825.89    158.14 o
  -1  11  18    18771.28    20192.74    153.96 o
   0  11  18    11229.69    11685.49    162.25 o
  -6  12  18       84.33      176.25     95.48 o
  -5  12  18     5268.82     5453.04     72.31 o
  -4  12  18     5504.97     5670.93     71.13 o
  -3  12  18    35873.46    32696.56    202.27 o
  -2  12  18    11436.13     9617.12     82.53 o
  -1  12  18     2634.36     1773.05     61.25 o
   0  12  18     1541.16     1667.85    107.25 o
  -6  13  18      988.31     1662.94    129.62 o
  -5  13  18    26514.04    25839.01    161.37 o
  -4  13  18    13490.36    11536.31    126.82 o
  -3  13  18    40441.50    38928.08    207.73 o
  -2  13  18    10243.44     9125.38    114.11 o
  -1  13  18      521.49      625.77     85.45 o
   0  13  18      249.15      381.81    199.67 o
  -7  14  18    42234.39    37430.22    560.64 o
  -6  14  18    35524.90    36339.93    249.04 o
  -5  14  18    32417.39    31766.23    249.17 o
  -4  14  18     3256.98     3636.57     75.35 o
  -3  14  18    91976.63    90400.43    435.50 o
  -2  14  18     5547.59     5449.81     79.64 o
  -1  14  18     2139.90     2315.19    102.53 o
   0  14  18     9541.97    10899.09    168.15 o
  -7  15  18      319.59      466.22     76.46 o
  -6  15  18     2749.69     2876.73     75.19 o
  -5  15  18    56124.51    58059.79    297.67 o
  -4  15  18    13959.00    13452.45    141.77 o
  -3  15  18     4799.94     5647.29     73.88 o
  -2  15  18    25464.96    27320.06    246.37 o
  -1  15  18      941.53     1217.56     62.44 o
   0  15  18    69164.06    68002.41    489.19 o
  -8  16  18     5934.84     4826.60    149.04 o
  -7  16  18    10895.55    10851.89    101.57 o
  -6  16  18     3469.54     3223.75     80.98 o
  -5  16  18     1924.01     1811.72     80.73 o
  -4  16  18     3530.17     3000.43    123.05 o
  -3  16  18    26794.58    25000.50    154.71 o
  -2  16  18     2158.39     1848.42     71.65 o
  -1  16  18    22232.78    22024.68    290.49 o
   0  16  18    16120.26    15596.19    307.97 o
  -8  17  18       80.14       53.66     69.25 o
  -7  17  18       45.46      -10.14     80.94 o
  -6  17  18      578.45      775.26    101.17 o
  -5  17  18       22.52        3.23     76.81 o
  -4  17  18    16464.55    14899.03    216.70 o
  -3  17  18    10447.98    10506.53    124.82 o
  -2  17  18    15122.77    14540.83    129.88 o
  -1  17  18       32.77      -24.29     86.44 o
   0  17  18    50075.91    52740.31    574.40 o
  -9  18  18    16332.49    17497.43    307.40 o
  -8  18  18    14576.02    14998.59    146.40 o
  -7  18  18     8814.56     9672.30     98.65 o
  -6  18  18       73.18       97.19     87.16 o
  -5  18  18     3358.56     3706.62     91.41 o
  -4  18  18     4722.36     4207.98     99.80 o
  -3  18  18     1128.91     1171.02     85.47 o
  -2  18  18      548.94      515.74     71.28 o
  -1  18  18      637.48      522.21     74.26 o
   0  18  18     1930.68     1986.05     97.70 o
  -9  19  18     2110.68     1987.05     94.94 o
  -8  19  18     1751.49     1808.44    103.15 o
  -7  19  18     8592.82     7878.10    111.15 o
  -6  19  18    37294.16    37308.77    443.86 o
  -5  19  18     9387.75     8223.55    104.11 o
  -4  19  18      320.04      434.58    122.49 o
  -3  19  18    27963.29    26271.00    235.25 o
  -2  19  18      149.12      108.07     69.84 o
  -1  19  18      184.54       13.52     85.05 o
   0  19  18     5112.27     4476.92    232.76 o
 -10  20  18   102786.20    95374.91    962.69 o
  -9  20  18     1227.11     1143.85     99.21 o
  -8  20  18    17535.15    17343.11    179.47 o
  -7  20  18     2017.39     2265.74     94.78 o
  -6  20  18      198.90       79.44     82.17 o
  -5  20  18     8882.11     9296.89    133.95 o
  -4  20  18     6744.87     6823.13    148.46 o
  -3  20  18     1817.19     2035.22     94.35 o
  -2  20  18     1012.49     1004.38     90.89 o
  -1  20  18       23.25       24.87    101.21 o
   0  20  18    32010.06    31166.88    288.71 o
 -10  21  18     5168.39     5437.29    104.24 o
  -9  21  18      136.89       92.59     77.93 o
  -8  21  18     9672.82     9866.73    150.86 o
  -7  21  18     5073.71     5378.56    110.29 o
  -6  21  18    10462.20    10993.33    167.24 o
  -5  21  18     5569.26     6285.46    106.56 o
  -4  21  18      137.66      210.20     77.08 o
  -3  21  18      714.56      860.76     93.81 o
  -2  21  18     1651.47     1739.97     73.86 o
  -1  21  18    19117.76    17600.31    298.07 o
   0  21  18       93.97      205.85    115.66 o
 -11  22  18      291.83      184.27    138.56 o
 -10  22  18    11160.69    11922.89    159.84 o
  -9  22  18      249.82      236.50     91.60 o
  -8  22  18        9.42      -14.84     93.83 o
  -7  22  18     1968.09     1995.76     96.99 o
  -6  22  18     2037.82     1912.62    102.21 o
  -5  22  18       55.62       44.24     85.20 o
  -4  22  18       53.42      -20.26     88.27 o
  -3  22  18     3422.30     3306.53    138.23 o
  -2  22  18      152.95      171.06    104.35 o
  -1  22  18      769.03      796.06     88.75 o
   0  22  18     3968.50     3668.20    162.15 o
 -11  23  18       89.59      169.88    125.61 o
 -10  23  18       29.63      225.71     84.76 o
  -9  23  18     1401.07     1308.25     97.07 o
  -8  23  18      562.01      446.25     92.65 o
  -7  23  18     8319.12     7972.21    168.90 o
  -6  23  18     5818.97     5039.96    120.32 o
  -5  23  18    12338.96    11554.77    169.35 o
  -4  23  18     3477.31     3553.47    121.25 o
  -3  23  18      673.34      607.51    106.82 o
  -2  23  18     5137.40     6071.30    205.92 o
  -1  23  18      129.97       75.79    107.69 o
   0  23  18      125.39      236.97    101.62 o
 -12  24  18     7262.45     7077.06    192.40 o
 -11  24  18     3618.71     3357.27    101.31 o
 -10  24  18     1093.70     1237.66    111.69 o
  -9  24  18     2382.48     2101.90    104.16 o
  -8  24  18       14.44      -94.99     94.99 o
  -7  24  18     8577.42     8588.87    144.41 o
  -6  24  18     4022.51     3953.59    110.18 o
  -5  24  18       29.71      130.45     98.22 o
  -4  24  18      354.24      416.02    116.63 o
  -3  24  18        1.01      -28.46     77.91 o
  -2  24  18     1184.10     1292.49     92.30 o
  -1  24  18     1358.34     1687.90    122.21 o
   0  24  18     1904.39     1737.99    216.01 o
 -12  25  18      817.68      726.33     94.77 o
 -11  25  18     6543.43     6667.16    157.24 o
 -10  25  18     4374.73     4762.32    139.93 o
  -9  25  18       87.98       17.83     88.71 o
  -8  25  18     1035.05      788.40    151.73 o
  -7  25  18      758.98      829.25    105.63 o
  -6  25  18     2910.65     2560.78    115.45 o
  -5  25  18     4593.55     4050.67    124.32 o
  -4  25  18      260.49      183.32     99.44 o
  -3  25  18      106.60       15.88    119.32 o
  -2  25  18       16.32      -74.64    121.23 o
 -13  26  18    11268.20    10614.92    429.34 o
 -12  26  18       96.39      184.47    114.58 o
 -11  26  18     7811.93     7831.15    210.90 o
 -10  26  18      730.25      920.35    101.85 o
  -9  26  18      869.43      928.97    108.44 o
  -8  26  18     5098.54     4861.63    112.88 o
  -7  26  18        2.07      -60.80    107.31 o
  -6  26  18      870.02      871.34    107.56 o
  -5  26  18       76.91      100.22     98.97 o
  -4  26  18      125.86      346.65    135.40 o
 -13  27  18       60.72       80.31    126.94 o
 -12  27  18      854.59     1017.29    129.68 o
 -11  27  18     3045.56     3033.45    119.03 o
 -10  27  18     2849.01     3055.17    115.15 o
  -9  27  18       60.95       76.49     96.16 o
  -8  27  18      101.67       -8.45    112.24 o
  -7  27  18      587.27      337.10    113.16 o
 -14  28  18      274.17      210.83    245.18 o
 -13  28  18     1656.65     1511.63    126.81 o
 -12  28  18     1711.72     1657.48    119.52 o
 -11  28  18      305.77      463.86    136.85 o
   0   1  19     3380.93     4349.96     66.24 o
   0   2  19     5151.58     3470.87     65.19 o
  -1   3  19   611319.69   664961.63   3235.74 o
   0   3  19   137714.94   143409.50   1330.91 o
  -1   4  19  2074988.75  2208148.50   5732.50 o
   0   4  19   118968.39   122845.69    726.57 o
  -2   5  19   583306.75   591164.50   2191.66 o
  -1   5  19     4933.82     4134.89     43.85 o
   0   5  19    21556.13    17072.10    264.97 o
  -2   6  19   279729.81   282546.19   1603.26 o
  -1   6  19    68209.30    72816.15    235.63 o
   0   6  19     3239.50     2983.45     80.01 o
  -3   7  19   124825.34   123230.91    446.40 o
  -2   7  19    41126.86    38778.13    233.65 o
  -1   7  19      175.87      234.97     40.44 o
   0   7  19    24066.48    29962.64    243.36 o
  -3   8  19    98804.25    99212.21    668.31 o
  -2   8  19   498300.25   525060.38   2401.21 o
  -1   8  19    18302.17    18230.07    119.40 o
   0   8  19   476473.41   498795.97   2195.85 o
  -4   9  19    26636.05    24972.04    117.72 o
  -3   9  19      339.43      550.28     63.50 o
  -2   9  19   121448.45   126661.65    538.03 o
  -1   9  19   461773.38   471585.69   1708.40 o
   0   9  19      432.91      259.18     73.62 o
  -4  10  19   172279.67   188964.72   1061.16 o
  -3  10  19   307878.78   303627.75   1469.68 o
  -2  10  19    64868.19    64638.98    227.90 o
  -1  10  19    20078.67    19710.69    112.06 o
   0  10  19   165501.00   160301.92    861.29 o
  -5  11  19    11025.24    11001.32     90.83 o
  -4  11  19      359.50      506.97     51.90 o
  -3  11  19   415315.50   442572.28   2078.41 o
  -2  11  19   181871.28   182656.80    684.32 o
  -1  11  19       37.04      100.68     49.43 o
   0  11  19    46890.13    44822.25    267.79 o
  -5  12  19    27023.13    26946.36    215.60 o
  -4  12  19      447.55      517.31     60.21 o
  -3  12  19    22642.34    22698.58    140.29 o
  -2  12  19    52803.55    51482.45    264.16 o
  -1  12  19    15813.22    16858.91    160.63 o
   0  12  19     6984.32     6231.14     99.28 o
  -6  13  19   266706.03   278618.75   1235.38 o
  -5  13  19    96135.25    95616.61    332.35 o
  -4  13  19      693.35      918.75     72.05 o
  -3  13  19    99396.39    95466.85    634.54 o
  -2  13  19      360.82      287.06     57.42 o
  -1  13  19       21.97      211.68     57.24 o
   0  13  19   197851.30   207385.81    823.33 o
  -6  14  19   293515.50   291451.47   1403.40 o
  -5  14  19    88091.79    88937.45    603.80 o
  -4  14  19     3121.25     3314.16     85.28 o
  -3  14  19    78491.25    79054.70    409.98 o
  -2  14  19    27076.91    27548.64    235.02 o
  -1  14  19    12547.80    12428.59    108.15 o
   0  14  19      390.76      495.50    119.97 o
  -7  15  19    61962.19    61834.78    395.96 o
  -6  15  19     1610.34     1356.39     74.84 o
  -5  15  19   507414.56   518353.25   2620.66 o
  -4  15  19    14313.61    14341.14    130.47 o
  -3  15  19       32.31      -57.25     71.69 o
  -2  15  19    39983.53    40474.37    311.98 o
  -1  15  19    49413.68    51041.84    362.55 o
   0  15  19     8542.42     8547.16    199.80 o
  -7  16  19     5580.49     6342.17    123.95 o
  -6  16  19    24930.79    24009.65    144.79 o
  -5  16  19    16037.79    16263.08    138.75 o
  -4  16  19    58076.49    58248.41    355.46 o
  -3  16  19    35682.43    39944.68    233.99 o
  -2  16  19       96.20      176.85     90.97 o
  -1  16  19     5291.21     4710.94     99.57 o
   0  16  19      350.28      545.78     84.31 o
  -8  17  19     1949.23     2416.35     84.74 o
  -7  17  19     4873.09     4951.68     84.42 o
  -6  17  19    41669.32    40774.00    372.65 o
  -5  17  19    78183.35    79217.54    479.06 o
  -4  17  19    14634.93    14653.15    171.76 o
  -3  17  19    28816.38    25334.29    214.46 o
  -2  17  19    16873.89    17428.59    180.15 o
  -1  17  19     1365.00     1365.22     72.75 o
   0  17  19    43540.70    45700.57    475.98 o
  -8  18  19    14641.02    15091.27    142.09 o
  -7  18  19       18.73       58.06     82.01 o
  -6  18  19      720.50      438.59     93.46 o
  -5  18  19    56661.38    56459.58    335.93 o
  -4  18  19       90.81      190.22     85.00 o
  -3  18  19       20.15      -89.02     89.02 o
  -2  18  19      112.47      274.85     75.10 o
  -1  18  19     4633.73     4457.18    108.41 o
   0  18  19     5241.25     5982.60    185.24 o
  -9  19  19     2483.02     2881.67    126.57 o
  -8  19  19     8558.59     8519.31    109.45 o
  -7  19  19     5626.55     5149.98     96.11 o
  -6  19  19    40629.38    42168.46    358.62 o
  -5  19  19    14479.17    14358.69    161.77 o
  -4  19  19     3238.32     2968.28     91.62 o
  -3  19  19        3.29       38.61     91.84 o
  -2  19  19      603.87      731.81     86.20 o
  -1  19  19      178.19      401.62     96.33 o
   0  19  19    15687.91    17023.58    214.67 o
  -9  20  19    46068.03    45079.57    466.66 o
  -8  20  19    40906.16    40197.58    218.49 o
  -7  20  19       54.67      146.40     84.68 o
  -6  20  19      388.03      355.40     92.06 o
  -5  20  19   131232.59   131524.55    658.76 o
  -4  20  19     5073.94     5631.07    100.00 o
  -3  20  19    23730.55    24733.19    257.37 o
  -2  20  19     1501.70     1369.85     71.12 o
  -1  20  19     4748.22     4823.46    123.87 o
   0  20  19   141106.67   136679.31   1291.37 o
 -10  21  19     2499.21     2618.55    102.95 o
  -9  21  19     3483.96     3367.34    105.32 o
  -8  21  19    11733.40    11844.85    159.26 o
  -7  21  19     3314.15     3272.24    109.40 o
  -6  21  19       14.82       60.93     80.71 o
  -5  21  19       10.49      -63.41     84.23 o
  -4  21  19      560.41      669.31     69.14 o
  -3  21  19      208.75      181.40     95.29 o
  -2  21  19       49.05      176.04     92.39 o
  -1  21  19     1723.28     1949.63     86.62 o
   0  21  19        8.70       73.32    133.41 o
 -10  22  19    20491.22    20574.96    236.33 o
  -9  22  19     2404.92     2315.34    102.20 o
  -8  22  19      462.77      517.17     94.12 o
  -7  22  19     3994.57     3989.78    119.35 o
  -6  22  19     3364.23     3442.56    108.09 o
  -5  22  19     4204.57     4086.69    132.99 o
  -4  22  19     1625.11     1431.75    112.38 o
  -3  22  19     5218.13     5148.19    135.36 o
  -2  22  19      127.33       88.47    105.30 o
  -1  22  19     1078.07      911.10     95.51 o
   0  22  19      191.04      105.17    106.86 o
 -11  23  19     6911.81     6633.64    123.97 o
 -10  23  19       13.87       17.56     80.37 o
  -9  23  19     9663.06    10870.23    243.45 o
  -8  23  19     1077.10      818.03    102.98 o
  -7  23  19     2097.34     2053.40    118.04 o
  -6  23  19     3755.22     3273.83    108.55 o
  -5  23  19     8434.01     8142.41    126.06 o
  -4  23  19       67.95      221.32    107.28 o
  -3  23  19       65.50       -2.46     98.64 o
  -2  23  19     1606.44     1629.37    116.52 o
  -1  23  19      770.46      948.86    110.70 o
   0  23  19    25113.48    27265.78    724.04 o
 -11  24  19     2909.39     3398.34    119.68 o
 -10  24  19     3685.72     3297.12    117.34 o
  -9  24  19    10752.22    10228.61    213.09 o
  -8  24  19     3047.99     3037.95    106.35 o
  -7  24  19     2204.61     2247.54    118.86 o
  -6  24  19      696.07      723.30    108.69 o
  -5  24  19    11752.07    13937.13    237.78 o
  -4  24  19        1.39       65.80    103.88 o
  -3  24  19      455.46      412.86     85.82 o
  -2  24  19     1047.42     1183.86    105.73 o
  -1  24  19     9472.09     9492.64    191.58 o
   0  24  19     2103.29     1370.13    182.58 o
 -12  25  19     3998.16     3702.58    102.71 o
 -11  25  19      448.39      303.16    126.62 o
 -10  25  19    43966.01    45169.91    557.68 o
  -9  25  19    10568.08     9839.39    145.65 o
  -8  25  19      905.78      833.01    116.54 o
  -7  25  19       54.24      -52.02    102.97 o
  -6  25  19     1168.81     1112.98    103.09 o
  -5  25  19      794.09      737.09     99.91 o
  -4  25  19       55.36        6.96    107.17 o
  -3  25  19     7195.52     7551.76    254.16 o
  -2  25  19       12.96      -98.43    109.91 o
 -12  26  19      283.58      151.50    117.39 o
 -11  26  19     3457.30     3873.23    131.53 o
 -10  26  19        0.91       41.29    112.38 o
  -9  26  19    10405.58     9874.04    191.99 o
  -8  26  19     2360.13     2433.36    113.83 o
  -7  26  19      673.07      943.14    100.01 o
  -6  26  19     8295.50     8047.89    149.72 o
  -5  26  19     4160.22     3973.51    125.97 o
  -4  26  19      489.76      659.63    109.75 o
 -13  27  19       53.38      111.09     98.57 o
 -12  27  19      301.72      396.88    112.13 o
 -11  27  19     2874.44     3166.37    129.32 o
 -10  27  19       38.18     -104.59    104.59 o
  -9  27  19      427.08      494.37    101.40 o
  -8  27  19      261.56      377.44     89.77 o
  -7  27  19       49.24      107.77    132.04 o
 -13  28  19     2837.97     2875.00    137.50 o
 -12  28  19     1270.94      976.65    109.36 o
   0   0  20   109921.08   106955.99   1231.34 o
   0   1  20    26642.83    27752.95    220.89 o
  -1   2  20    18848.10    17679.22    110.72 o
   0   2  20   254196.72   261507.30   1324.60 o
  -1   3  20      180.73      723.35     35.89 o
   0   3  20   120620.30   115118.63    636.12 o
  -2   4  20    72067.11    68451.60    877.25 o
  -1   4  20    59806.02    58493.68    282.44 o
   0   4  20   617464.75   615547.00   2597.80 o
  -2   5  20   148424.00   150969.66    677.01 o
  -1   5  20       62.73      100.99     39.11 o
   0   5  20    39294.83    30581.21    286.62 o
  -3   6  20     8978.27    10383.51    164.25 o
  -2   6  20    21382.99    21659.24    145.77 o
  -1   6  20     6930.28     6031.87     90.24 o
   0   6  20      471.01      525.99     67.71 o
  -3   7  20   103870.73   104864.63    510.42 o
  -2   7  20    40819.81    41527.72    320.11 o
  -1   7  20     7330.79     5019.19     54.12 o
   0   7  20     2346.65     2396.71     73.80 o
  -4   8  20      104.11       99.18     76.38 o
  -3   8  20    21269.30    21325.60    125.40 o
  -2   8  20    13940.74    10385.54     66.11 o
  -1   8  20    61573.28    59314.28    258.15 o
   0   8  20   183772.95   192922.78   1538.29 o
  -4   9  20   616113.88   666899.19   3110.33 o
  -3   9  20     1565.59     2552.04    202.60 o
  -2   9  20   156145.14   152261.94    715.27 o
  -1   9  20     2111.49     2493.11     69.74 o
   0   9  20    15219.96    13542.84    111.85 o
  -5  10  20    28899.17    26970.37    292.91 o
  -4  10  20   188275.02   189224.27    995.80 o
  -3  10  20    10178.39    11171.05     83.46 o
  -2  10  20    26250.68    26859.73    162.36 o
  -1  10  20   205300.45   210045.33    861.98 o
   0  10  20    37613.61    38909.48    296.63 o
  -5  11  20    32071.91    33090.94    212.41 o
  -4  11  20    51983.64    49672.52    305.37 o
  -3  11  20    77142.03    71956.24    301.03 o
  -2  11  20    34063.11    32700.87    189.81 o
  -1  11  20    13272.86    13138.32    100.38 o
   0  11  20      204.24       66.60    117.18 o
  -6  12  20    11490.82    11514.93    160.43 o
  -5  12  20    32077.09    31534.18    265.01 o
  -4  12  20    43814.00    42053.46    285.96 o
  -3  12  20    30314.77    29887.96    184.39 o
  -2  12  20     8108.87     9646.44    100.37 o
  -1  12  20     2143.32     1604.04     67.27 o
   0  12  20     4445.17     5267.14    237.96 o
  -6  13  20    44835.96    46853.66    253.45 o
  -5  13  20    68816.54    66826.98    322.72 o
  -4  13  20     1750.48     1948.46     69.72 o
  -3  13  20     6171.41     5886.14     89.43 o
  -2  13  20     9640.54     9508.19    114.94 o
  -1  13  20     5503.99     6044.52    105.76 o
   0  13  20   144458.34   144293.52   1182.57 o
  -7  14  20       17.47      140.63    111.93 o
  -6  14  20    35552.18    35073.98    213.24 o
  -5  14  20   367427.25   375293.88   1667.18 o
  -4  14  20     5825.17     5644.03     88.70 o
  -3  14  20    23790.65    25821.19    207.61 o
  -2  14  20    20283.83    21317.04    148.61 o
  -1  14  20     9576.42     9277.19    107.19 o
   0  14  20   104659.12   115381.78    980.65 o
  -7  15  20    49160.15    51104.12    342.60 o
  -6  15  20       10.07       36.42     74.72 o
  -5  15  20     8132.19     8583.05    113.33 o
  -4  15  20     7467.64     7121.35     98.10 o
  -3  15  20     2886.85     2533.06     80.62 o
  -2  15  20      212.57      186.81     68.09 o
  -1  15  20    41922.93    43386.57    287.86 o
   0  15  20    18287.68    17790.32    236.51 o
  -8  16  20      260.08      252.10    110.28 o
  -7  16  20       85.90       38.13     77.74 o
  -6  16  20    27584.59    27035.19    144.30 o
  -5  16  20     6435.60     6384.82     95.54 o
  -4  16  20    11851.79    12636.71    168.57 o
  -3  16  20     8115.54     7682.73     99.99 o
  -2  16  20      138.55      183.66     50.68 o
  -1  16  20    12847.20    13152.01    150.36 o
   0  16  20     1949.72     1903.55    119.93 o
  -8  17  20    27815.69    28900.89    230.94 o
  -7  17  20     3475.64     3301.96    100.59 o
  -6  17  20    12663.89    11375.95    118.82 o
  -5  17  20    30884.41    29791.01    273.37 o
  -4  17  20       80.32      -12.43     84.21 o
  -3  17  20     1704.12     1608.33     90.39 o
  -2  17  20     4945.04     5227.08    113.72 o
  -1  17  20    11948.86    12213.61    195.06 o
   0  17  20       90.68      305.12    137.01 o
  -9  18  20    16792.81    16895.35    293.09 o
  -8  18  20    19643.52    19623.24    194.90 o
  -7  18  20     6772.74     7267.02    110.38 o
  -6  18  20     8221.54     7725.74    133.19 o
  -5  18  20     2962.20     2520.40     87.90 o
  -4  18  20     2273.59     2540.28     93.60 o
  -3  18  20     7897.98     8063.35    134.15 o
  -2  18  20    15108.60    15302.16    209.97 o
  -1  18  20    11962.97    12190.20    172.76 o
   0  18  20    16505.37    16283.36    145.90 o
  -9  19  20    24751.67    24083.32    273.27 o
  -8  19  20     1026.05     1099.06     94.30 o
  -7  19  20    15733.97    15706.99    126.67 o
  -6  19  20       22.00      -54.41    104.39 o
  -5  19  20      217.62      285.77     95.18 o
  -4  19  20    41290.83    39947.67    372.71 o
  -3  19  20     1108.41      990.81     74.36 o
  -2  19  20     1184.68     1371.01     90.03 o
  -1  19  20      253.97      311.51     90.14 o
   0  19  20   100092.34    98165.55   1325.02 o
 -10  20  20      421.56      576.49    131.72 o
  -9  20  20     5251.70     5048.10    100.75 o
  -8  20  20     9453.45     9430.19    107.30 o
  -7  20  20      127.02      242.56     77.64 o
  -6  20  20    38875.38    41121.60    372.17 o
  -5  20  20    12695.55    12915.51    178.98 o
  -4  20  20        6.97      -67.79     95.63 o
  -3  20  20    10215.05    11215.76    174.06 o
  -2  20  20     6191.03     6664.58    104.82 o
  -1  20  20      101.92      206.75     85.91 o
   0  20  20      132.09      349.89    147.85 o
 -10  21  20     4283.35     4439.56    116.61 o
  -9  21  20     3790.89     3632.60    116.74 o
  -8  21  20     5087.06     4906.35     94.21 o
  -7  21  20     2307.25     2193.44     93.10 o
  -6  21  20      425.96      421.48     89.33 o
  -5  21  20      659.38      736.27    119.92 o
  -4  21  20      347.55      261.99     91.50 o
  -3  21  20     2177.54     1590.06     92.78 o
  -2  21  20     1126.05     1045.23     88.02 o
  -1  21  20     1173.94      916.27     99.97 o
   0  21  20      693.72      669.64    107.83 o
 -11  22  20      431.29      283.17    137.68 o
 -10  22  20      666.14      571.96    109.64 o
  -9  22  20      577.26      469.30     85.65 o
  -8  22  20      165.95      207.05     94.27 o
  -7  22  20       47.05      178.80     88.72 o
  -6  22  20     9925.40    10563.75    201.98 o
  -5  22  20     1076.71      971.47    105.86 o
  -4  22  20    11506.17    11595.71    178.76 o
  -3  22  20     1118.04     1382.98     99.63 o
  -2  22  20     3015.07     3162.09    105.87 o
  -1  22  20     2908.92     2521.41     92.92 o
   0  22  20     7809.51     8017.98    212.97 o
 -11  23  20    19843.64    20408.81    322.14 o
 -10  23  20     1444.41     1568.95    144.31 o
  -9  23  20       82.94       64.85     89.92 o
  -8  23  20      483.30      735.12    115.85 o
  -7  23  20      127.75       96.81     91.70 o
  -6  23  20     3004.62     2685.84    112.82 o
  -5  23  20    25319.54    25989.75    354.24 o
  -4  23  20     5690.49     5596.72    129.18 o
  -3  23  20     1622.75     1948.05    100.66 o
  -2  23  20      257.54      170.77    107.23 o
  -1  23  20      246.01      118.59     80.93 o
   0  23  20     1397.19      974.31    156.43 o
 -12  24  20     2429.47     2461.80    157.42 o
 -11  24  20      477.23      322.29    123.37 o
 -10  24  20    25651.50    24965.43    276.18 o
  -9  24  20     1871.00     1630.87     89.72 o
  -8  24  20     2649.51     2321.53    110.68 o
  -7  24  20     1236.56     1368.93    118.61 o
  -6  24  20      409.89      386.23     80.68 o
  -5  24  20     2038.14     2302.37    112.77 o
  -4  24  20      294.58      167.11     94.17 o
  -3  24  20     1516.39     1509.01     98.25 o
  -2  24  20        7.53       73.22     79.95 o
  -1  24  20       12.27       85.38    116.61 o
   0  24  20      718.29      780.16    126.92 o
 -12  25  20     1086.34      798.51    114.08 o
 -11  25  20      685.75      461.47    107.00 o
 -10  25  20      463.68      539.07     92.83 o
  -9  25  20     6928.48     7484.94    169.60 o
  -8  25  20      583.73      481.73    105.48 o
  -7  25  20     1707.88     1746.51    113.94 o
  -6  25  20     1470.84     1349.63     97.53 o
  -5  25  20     1159.07     1198.63     89.27 o
  -4  25  20     2809.29     2948.06    128.75 o
  -3  25  20    23306.67    23117.93    307.84 o
  -2  25  20       61.92      -21.61    167.50 o
 -13  26  20      129.66       47.46    183.07 o
 -12  26  20       77.37       52.34    117.61 o
 -11  26  20     3584.45     3388.08    157.25 o
 -10  26  20      117.37      417.67    137.84 o
  -9  26  20     5356.64     5435.61    115.41 o
  -8  26  20     2226.26     2089.81    105.84 o
  -7  26  20      178.20     -126.19    126.19 o
  -6  26  20     2194.63     2326.14    132.62 o
  -5  26  20     3541.26     3289.15    155.91 o
  -4  26  20      168.09      123.49     89.50 o
 -13  27  20     2390.92     2607.04    126.79 o
 -12  27  20     2697.72     2212.38    112.92 o
 -11  27  20     1800.45     1341.14     99.94 o
 -10  27  20     4041.72     3511.73    148.78 o
  -9  27  20      437.16      378.76     92.49 o
  -8  27  20     2242.53     1899.34    108.62 o
  -7  27  20     6094.44     6071.42    196.29 o
 -14  28  20      953.52     1210.97    163.65 o
 -13  28  20      330.60      390.98    128.33 o
 -12  28  20      410.69      420.75    111.59 o
   0   1  21    44716.33    40454.56    203.62 o
   0   2  21     2027.27     2946.87    134.66 o
  -1   3  21   130132.40   130343.39    617.97 o
   0   3  21  5472877.00  5825251.50  28968.60 o
  -1   4  21     5731.15     4173.64     58.97 o
   0   4  21     5663.64     4980.51     75.24 o
  -2   5  21    47451.06    42101.99    270.74 o
  -1   5  21    72558.28    72819.67    324.15 o
   0   5  21    43155.16    43716.05    503.46 o
  -2   6  21     5193.21     3942.35     48.57 o
  -1   6  21     1030.86      795.72     49.19 o
   0   6  21   685047.56   755556.88   4161.09 o
  -3   7  21    45234.79    46822.61    254.95 o
  -2   7  21    10483.94    11461.99     77.90 o
  -1   7  21    22240.76    23634.87    116.39 o
   0   7  21    55257.55    51810.66    324.37 o
  -3   8  21    79189.73    78472.02    418.60 o
  -2   8  21    46172.89    46115.60    190.74 o
  -1   8  21   143971.44   146579.86    678.50 o
   0   8  21    17735.34    16772.25    172.54 o
  -4   9  21   394877.25   402511.56   1817.46 o
  -3   9  21  1173624.75  1282792.38   4715.47 o
  -2   9  21    29745.15    30754.48    167.82 o
  -1   9  21    25227.70    22781.88    130.33 o
   0   9  21    37341.49    35799.71    234.86 o
  -4  10  21    55594.80    57803.18    316.74 o
  -3  10  21     3067.43     3759.52     81.22 o
  -2  10  21   225330.14   230817.28    800.38 o
  -1  10  21    13068.14    14502.23    100.76 o
   0  10  21    61714.14    60808.73    285.96 o
  -5  11  21    17096.83    16233.65    104.52 o
  -4  11  21     3100.12     3622.90     76.71 o
  -3  11  21    18617.13    18885.90    139.46 o
  -2  11  21    18622.52    16108.45    149.96 o
  -1  11  21    14820.33    14135.60    119.90 o
   0  11  21    44022.46    44744.06    523.37 o
  -5  12  21     2823.79     1958.62     75.67 o
  -4  12  21    19484.46    18951.95    115.65 o
  -3  12  21    13992.60    15316.88     90.59 o
  -2  12  21    20061.18    19826.57    125.91 o
  -1  12  21    49310.55    50646.30    385.82 o
   0  12  21   666185.00   743779.13   5588.54 o
  -6  13  21    47093.65    47950.19    299.83 o
  -5  13  21   214023.39   222179.55    843.27 o
  -4  13  21     4936.70     4824.66     70.10 o
  -3  13  21      457.40      712.08     77.83 o
  -2  13  21    10795.72    11455.17    100.71 o
  -1  13  21    20540.14    21507.39    199.02 o
   0  13  21    25178.20    28088.59    230.59 o
  -6  14  21    74964.01    71756.95    348.41 o
  -5  14  21    17244.82    16498.67    122.57 o
  -4  14  21     5173.62     6008.40     86.76 o
  -3  14  21     5405.92     5221.70     80.93 o
  -2  14  21      565.71      399.34     70.81 o
  -1  14  21    68594.70    71391.91    389.13 o
   0  14  21    14892.09    14524.09    172.60 o
  -7  15  21    77987.00    76045.83    445.84 o
  -6  15  21   229844.94   238726.77    930.30 o
  -5  15  21    14496.99    15267.79    151.95 o
  -4  15  21     1018.47      972.07     74.17 o
  -3  15  21    18540.77    17697.84    156.25 o
  -2  15  21    10735.97    11610.91    135.67 o
  -1  15  21    37597.53    39604.44    201.00 o
   0  15  21      305.53      337.34     93.97 o
  -7  16  21    14859.13    16040.61    126.03 o
  -6  16  21      414.63      667.58    106.93 o
  -5  16  21    57864.66    59296.61    479.89 o
  -4  16  21      766.16      698.28     71.41 o
  -3  16  21    27075.06    28234.09    224.71 o
  -2  16  21     4053.75     4167.59    111.62 o
  -1  16  21    19278.29    18860.18    144.50 o
   0  16  21     5932.12     6073.10    143.24 o
  -8  17  21     1033.02     1168.30     76.05 o
  -7  17  21    21042.33    20855.47    228.93 o
  -6  17  21      527.29      301.01     69.80 o
  -5  17  21    22767.64    20595.62    140.57 o
  -4  17  21    16926.94    17435.84    115.36 o
  -3  17  21    14687.08    13998.99    132.75 o
  -2  17  21     1653.69     1884.33     97.18 o
  -1  17  21     9257.09     9218.53    100.17 o
   0  17  21     4134.50     4877.94    195.21 o
  -8  18  21     9494.95    10018.83    108.95 o
  -7  18  21    27047.94    27453.68    295.45 o
  -6  18  21    27448.85    28212.50    155.76 o
  -5  18  21     2208.24     2137.40     90.89 o
  -4  18  21    33497.86    33797.23    258.97 o
  -3  18  21    24046.58    25855.44    340.04 o
  -2  18  21     6943.08     7185.78    110.15 o
  -1  18  21     7216.33     7084.35    122.48 o
   0  18  21    12273.18    11492.97    253.59 o
  -9  19  21      777.83      682.59     85.34 o
  -8  19  21    58971.00    59406.98    389.74 o
  -7  19  21      773.34      798.99     82.60 o
  -6  19  21     4582.77     4693.81    106.72 o
  -5  19  21     1766.46     1924.46     83.09 o
  -4  19  21       29.99      -65.15     93.93 o
  -3  19  21    21236.16    22893.56    226.12 o
  -2  19  21     6903.36     6567.78    165.57 o
  -1  19  21     1976.52     2318.75    103.47 o
   0  19  21    17536.36    18409.10    219.24 o
  -9  20  21       38.76      219.80     80.98 o
  -8  20  21      569.95      345.34     70.08 o
  -7  20  21      522.13      541.74     81.29 o
  -6  20  21      311.49      303.75    104.03 o
  -5  20  21     6299.84     5975.08    112.08 o
  -4  20  21    10823.77    11328.28    120.53 o
  -3  20  21     3757.77     3904.96    122.76 o
  -2  20  21     1914.40     2117.74     78.89 o
  -1  20  21      127.97      134.22    110.10 o
   0  20  21      464.90      526.61    104.63 o
 -10  21  21    23077.89    22807.57    222.48 o
  -9  21  21    77913.68    78058.66    989.42 o
  -8  21  21     1304.40     1324.54     98.34 o
  -7  21  21     1211.81     1093.24    108.96 o
  -6  21  21     1659.36     1515.66     86.58 o
  -5  21  21     2087.64     2222.54    155.48 o
  -4  21  21     6660.61     6684.60    127.82 o
  -3  21  21    15662.38    15727.79    234.72 o
  -2  21  21     2211.73     2195.28     99.43 o
  -1  21  21     3314.63     3542.94    110.35 o
   0  21  21      359.31      662.94    147.12 o
 -10  22  21     2614.62     2604.70    128.73 o
  -9  22  21     8059.07     8807.13    153.42 o
  -8  22  21     8225.46     7695.04    110.55 o
  -7  22  21       16.74       25.48     87.77 o
  -6  22  21     5102.91     5177.74    103.55 o
  -5  22  21    31251.07    32722.79    360.04 o
  -4  22  21     4813.66     4476.13    121.89 o
  -3  22  21     3650.40     4109.69    117.96 o
  -2  22  21     1069.47     1112.90    130.29 o
  -1  22  21      112.09      181.53     82.22 o
   0  22  21     8342.40     6907.60    654.05 o
 -11  23  21    10373.28     9481.10    134.38 o
 -10  23  21        4.68     -127.17    153.60 o
  -9  23  21      957.63      949.62     87.83 o
  -8  23  21      261.92      152.80    104.19 o
  -7  23  21     4641.75     4840.89    123.81 o
  -6  23  21      524.61      442.29     86.45 o
  -5  23  21      553.95      672.86     98.73 o
  -4  23  21      102.57        8.67    107.49 o
  -3  23  21     1104.37      918.42     92.31 o
  -2  23  21     1586.00     1556.20     99.96 o
  -1  23  21     2046.65     2028.05     97.77 o
   0  23  21       14.45       69.76    132.02 o
 -11  24  21     7707.47     7281.10    135.01 o
 -10  24  21       69.87      -99.93    101.10 o
  -9  24  21    14973.19    14277.93    288.57 o
  -8  24  21     1678.78     1811.92     98.85 o
  -7  24  21     8019.29     8392.29    146.54 o
  -6  24  21     3546.17     4251.37    111.38 o
  -5  24  21      409.81      406.78     99.96 o
  -4  24  21       29.21      130.35    116.52 o
  -3  24  21      213.08      345.95    108.88 o
  -2  24  21     1699.32     1599.80    111.56 o
  -1  24  21      707.25      531.62     98.29 o
   0  24  21     3619.87     3228.91    175.18 o
 -12  25  21      253.62      109.43     94.15 o
 -11  25  21     8563.36     8783.23    135.89 o
 -10  25  21        4.61      -48.84    127.27 o
  -9  25  21       13.62       13.31    110.09 o
  -8  25  21       75.17      145.55     92.31 o
  -7  25  21       18.36      -52.23    145.69 o
  -6  25  21      383.24      287.27     95.67 o
  -5  25  21      257.17      234.60    102.37 o
  -4  25  21      360.47      241.89    110.30 o
  -3  25  21     2271.39     2146.78    120.77 o
  -2  25  21     1673.88     1505.86    154.41 o
 -12  26  21       56.60       98.80    108.52 o
 -11  26  21     1336.07     1553.64    111.04 o
 -10  26  21      249.43      390.56    138.49 o
  -9  26  21      577.35      493.33    112.10 o
  -8  26  21     3372.11     3132.15    145.78 o
  -7  26  21     8997.22     8831.34    210.31 o
  -6  26  21     1585.04     1244.60    165.92 o
  -5  26  21     1312.14     1376.01    132.94 o
  -4  26  21     4706.09     4727.16    162.38 o
 -13  27  21     6253.84     6116.68    136.38 o
 -12  27  21     6130.52     6444.59    191.74 o
 -11  27  21      188.30       82.68     96.96 o
 -10  27  21     1779.27     1695.94    101.92 o
  -9  27  21     1032.89     1181.61    121.47 o
  -8  27  21     5847.60     4892.22    115.02 o
  -7  27  21       41.56       94.57     98.46 o
 -13  28  21       90.59      159.34    109.61 o
 -12  28  21       13.59      -79.60    113.58 o
   0   0  22    26416.84    31029.54    701.10 o
   0   1  22   516855.41   533323.63   2512.07 o
  -1   2  22   579016.63   642451.63   3922.44 o
   0   2  22   675392.88   678411.94   2353.94 o
  -1   3  22    85674.70    93135.70    437.72 o
   0   3  22 16684061.00 16656984.00 183646.97 o
  -2   4  22    55051.46    54733.17    485.76 o
  -1   4  22     1223.40     1831.03     47.29 o
   0   4  22    89376.41    78374.89    698.42 o
  -2   5  22     9060.99    10035.76     79.10 o
  -1   5  22   186885.77   191961.95    809.35 o
   0   5  22    53993.70    50928.57    295.07 o
  -3   6  22   374177.34   380550.00   2908.16 o
  -2   6  22    68857.07    64543.08    337.07 o
  -1   6  22     1218.73      825.23     52.54 o
   0   6  22  1449542.50  1552590.25   5543.20 o
  -3   7  22    16411.76    14389.20     89.30 o
  -2   7  22   204009.34   194475.45    886.09 o
  -1   7  22       61.28        8.27     47.85 o
   0   7  22    22006.76    24202.77    167.73 o
  -4   8  22   196808.30   225205.81   1362.61 o
  -3   8  22   628564.81   629930.81   3512.82 o
  -2   8  22    19368.50    19352.12    115.09 o
  -1   8  22    65456.24    64519.13    322.58 o
   0   8  22     5057.04     7300.51    119.95 o
  -4   9  22    38049.21    35991.27    210.05 o
  -3   9  22   601045.88   638054.00   3357.40 o
  -2   9  22       26.14       58.14     46.41 o
  -1   9  22     9130.49     8820.68     75.92 o
   0   9  22    53003.71    53052.75    646.25 o
  -5  10  22    75343.60    70246.86    343.02 o
  -4  10  22    62304.89    66062.70    341.13 o
  -3  10  22   115536.69   123459.69    621.75 o
  -2  10  22   836129.63   893840.94   2746.01 o
  -1  10  22    74740.01    72344.55    296.61 o
   0  10  22       16.73       50.49     70.01 o
  -5  11  22   158194.59   151678.58    852.50 o
  -4  11  22    87989.02    85487.54    492.39 o
  -3  11  22     3050.67     2460.24     67.26 o
  -2  11  22    15247.40    14347.06     97.49 o
  -1  11  22     4508.83     5667.96     78.55 o
   0  11  22    98628.59   102148.82    596.59 o
  -6  12  22      160.09       16.09     82.56 o
  -5  12  22     2908.37     2592.47     72.30 o
  -4  12  22    11172.36    11602.77    125.51 o
  -3  12  22    10530.44    11629.66    104.80 o
  -2  12  22      353.72      218.55     68.95 o
  -1  12  22      511.08      522.72     66.73 o
   0  12  22    18450.80    20909.21    213.76 o
  -6  13  22     8715.28     9253.49     89.74 o
  -5  13  22   644887.94   687178.81   4690.50 o
  -4  13  22    28478.66    28779.27    181.60 o
  -3  13  22      692.37      786.20     68.18 o
  -2  13  22   111478.76   117631.11    577.94 o
  -1  13  22     1341.66      961.48     73.99 o
   0  13  22    80630.55    80480.03    447.68 o
  -7  14  22    71112.48    78770.09    423.10 o
  -6  14  22    16769.61    16327.94    127.48 o
  -5  14  22   153137.03   148224.13    680.15 o
  -4  14  22     4992.88     4830.67     79.14 o
  -3  14  22    19622.04    16918.31    199.93 o
  -2  14  22    39950.45    38446.32    283.62 o
  -1  14  22    25548.95    24771.97    181.03 o
   0  14  22    68605.49    68714.32    793.93 o
  -7  15  22    19477.62    19687.61    138.22 o
  -6  15  22    10161.81    10754.61    179.24 o
  -5  15  22     1037.18     1158.28     81.20 o
  -4  15  22     1713.28     1645.68     73.86 o
  -3  15  22     2127.04     1854.23     78.33 o
  -2  15  22      344.56      230.34     65.05 o
  -1  15  22      142.52       56.42     77.56 o
   0  15  22   107087.63   107612.63    720.70 o
  -8  16  22    47884.88    51502.23    250.25 o
  -7  16  22     6668.18     5927.96    101.74 o
  -6  16  22    50582.43    50239.41    298.92 o
  -5  16  22    47000.27    49834.44    210.54 o
  -4  16  22     3005.34     3357.79    116.42 o
  -3  16  22      165.57       -4.03     69.93 o
  -2  16  22    82758.10    81762.64    442.97 o
  -1  16  22     9872.28    10131.97    136.61 o
   0  16  22    29554.31    29564.89    381.26 o
  -8  17  22    62495.85    60164.79    334.67 o
  -7  17  22     6752.54     6436.67    101.85 o
  -6  17  22    30358.66    29446.12    291.78 o
  -5  17  22    11429.77    11956.56    131.11 o
  -4  17  22     1715.79     1331.48    122.96 o
  -3  17  22    14554.42    15854.08    142.59 o
  -2  17  22     3122.32     2769.78     84.15 o
  -1  17  22    92359.48    95608.51    719.04 o
   0  17  22      136.95       83.69    132.98 o
  -9  18  22     9907.46    11072.70    294.55 o
  -8  18  22       28.21        2.94     75.31 o
  -7  18  22     9470.00    10188.71    122.42 o
  -6  18  22    33999.09    34538.85    233.23 o
  -5  18  22      867.90      972.47     81.47 o
  -4  18  22    16227.26    15049.49    200.63 o
  -3  18  22    28620.70    27246.57    254.25 o
  -2  18  22       32.24       44.15     94.69 o
  -1  18  22      977.58      875.27    109.41 o
   0  18  22     2330.01     2137.51    102.72 o
  -9  19  22      501.78      660.39     83.08 o
  -8  19  22    29238.61    29156.81    291.57 o
  -7  19  22     5713.34     5984.81    103.81 o
  -6  19  22      380.38      347.85    100.75 o
  -5  19  22     4579.26     5060.50    109.05 o
  -4  19  22     8898.12     9317.71    134.27 o
  -3  19  22    11363.58    10325.40    248.08 o
  -2  19  22      326.82      387.53     78.92 o
  -1  19  22      583.50      615.80    139.22 o
   0  19  22    41215.21    41652.39    570.82 o
 -10  20  22    95607.68    96938.95    909.98 o
  -9  20  22     4558.05     4458.08    123.35 o
  -8  20  22    19642.03    18911.25    212.06 o
  -7  20  22    40550.30    41838.85    328.35 o
  -6  20  22    10432.85     9323.35    157.81 o
  -5  20  22    29321.62    30527.67    235.00 o
  -4  20  22       35.55      -37.03     93.23 o
  -3  20  22     1621.79     1465.20     92.53 o
  -2  20  22      262.51      210.88    105.52 o
  -1  20  22     9906.39    10204.54    129.59 o
   0  20  22      827.74     1199.88    129.72 o
 -10  21  22     3003.50     2939.05     99.39 o
  -9  21  22   106730.34   106378.97    773.04 o
  -8  21  22       27.86       62.93     86.40 o
  -7  21  22     7300.33     7064.28    134.94 o
  -6  21  22    12599.50    13257.15    160.26 o
  -5  21  22      179.47      114.07     93.16 o
  -4  21  22     9165.06     9294.96    137.91 o
  -3  21  22      172.04      189.84     91.39 o
  -2  21  22      261.52      290.38    110.89 o
  -1  21  22     1311.37     1325.59    106.82 o
   0  21  22     1390.01     1961.44    131.58 o
 -11  22  22    19143.07    19462.10    312.00 o
 -10  22  22     3087.16     3285.56    119.91 o
  -9  22  22    15934.87    15796.50    218.73 o
  -8  22  22     2834.69     2865.01    109.44 o
  -7  22  22       75.04      168.29    100.99 o
  -6  22  22     1011.43      992.61     85.05 o
  -5  22  22     7161.44     6993.84    144.69 o
  -4  22  22      884.55      889.28    119.74 o
  -3  22  22    15175.89    14586.80    213.55 o
  -2  22  22    15891.31    16989.14    218.77 o
  -1  22  22      268.69      364.17     96.37 o
   0  22  22      103.81      329.86    169.69 o
 -11  23  22     3431.12     3536.42    106.97 o
 -10  23  22     8847.52     9751.49    172.73 o
  -9  23  22       87.27      143.95    105.97 o
  -8  23  22     2024.91     2183.50     91.46 o
  -7  23  22     3462.72     3675.35    117.99 o
  -6  23  22     7301.65     8040.32    189.04 o
  -5  23  22     5227.98     5302.70    147.62 o
  -4  23  22    11373.10    12630.21    260.62 o
  -3  23  22       33.20      -78.59    127.56 o
  -2  23  22      459.25      561.87    102.54 o
  -1  23  22     4526.32     4872.22    137.46 o
   0  23  22      140.00      214.24    138.24 o
 -12  24  22    13455.48    13737.87    327.17 o
 -11  24  22      233.14      337.62    104.86 o
 -10  24  22     6823.07     6894.13    178.62 o
  -9  24  22     9616.51     9078.47    158.32 o
  -8  24  22     1581.52     2030.91    109.01 o
  -7  24  22        6.61       79.08    113.15 o
  -6  24  22     3295.82     2529.91    120.34 o
  -5  24  22     1101.13     1437.67     97.44 o
  -4  24  22     3256.40     3224.73    152.14 o
  -3  24  22      183.70      467.53    107.85 o
  -2  24  22       18.60       72.56    133.69 o
  -1  24  22     1985.76     1747.14     94.09 o
   0  24  22      135.74      169.28    189.45 o
 -12  25  22     1651.20     2233.08    115.53 o
 -11  25  22     1164.69     1309.77    104.15 o
 -10  25  22      541.44      610.48    117.76 o
  -9  25  22       58.86       99.77    115.87 o
  -8  25  22    10821.10    11049.58    172.13 o
  -7  25  22      931.76      919.18    134.19 o
  -6  25  22      537.52      601.16     99.04 o
  -5  25  22     9794.00    10015.17    165.64 o
  -4  25  22     4671.21     4975.09    134.90 o
  -3  25  22     5769.71     5803.49    147.17 o
  -2  25  22     5718.74     6177.59    162.46 o
 -13  26  22      130.75      239.07    144.16 o
 -12  26  22     1787.83     1761.83    111.55 o
 -11  26  22      876.70      919.38    109.49 o
 -10  26  22       18.83       76.60    113.20 o
  -9  26  22     2495.72     2418.11    130.44 o
  -8  26  22      320.81      244.90    115.83 o
  -7  26  22    14979.79    16521.29    252.99 o
  -6  26  22     3176.30     3262.60    169.49 o
  -5  26  22     4300.55     4524.29    147.65 o
  -4  26  22    22814.46    22454.62    432.93 o
 -13  27  22     4945.44     4921.73    137.63 o
 -12  27  22    13235.62    12208.15    300.35 o
 -11  27  22     2443.61     2608.44    125.25 o
 -10  27  22       74.86      -64.57    110.13 o
  -9  27  22     1916.95     2114.16    106.57 o
  -8  27  22        3.24       57.53    111.28 o
  -7  27  22      893.84      852.88    108.12 o
 -14  28  22     3558.70     3915.16    262.18 o
 -13  28  22        1.71       29.71    110.55 o
   0   1  23   411680.88   429749.84   2401.57 o
   0   2  23   214899.52   249127.59   1606.54 o
  -1   3  23  1715956.50  1789063.63   6083.15 o
   0   3  23  1303427.63  1413968.88  10325.55 o
  -1   4  23   142334.42   142002.38    827.97 o
   0   4  23   227897.14   226445.80   1378.01 o
  -2   5  23    25606.94    23671.16    176.64 o
  -1   5  23    16950.50    17923.70     82.94 o
   0   5  23   147075.22   143889.80    959.51 o
  -2   6  23    52452.72    46433.70    190.20 o
  -1   6  23     3381.78     5895.07     65.30 o
   0   6  23   134090.53   143580.58    731.61 o
  -3   7  23     6609.46     5119.42     63.30 o
  -2   7  23     9371.80     7939.62     69.29 o
  -1   7  23   150037.48   149837.38   1123.98 o
   0   7  23   359456.28   362796.34   2297.95 o
  -3   8  23   207218.97   225086.61   1080.52 o
  -2   8  23   458958.97   471776.47   2283.13 o
  -1   8  23    12008.62    12260.12     87.76 o
   0   8  23    73682.95    67282.20    470.79 o
  -4   9  23   440092.81   435241.81   1928.90 o
  -3   9  23  1074722.25  1131043.00   3921.47 o
  -2   9  23    93529.25    89808.26    354.26 o
  -1   9  23     4122.66     3340.00     76.55 o
   0   9  23    54648.13    51096.80    302.18 o
  -4  10  23    79570.46    83012.09    671.83 o
  -3  10  23     2184.29     2806.58     74.69 o
  -2  10  23    63720.07    66346.10    319.76 o
  -1  10  23        1.16       -3.58     81.67 o
   0  10  23    70800.92    68615.81    436.14 o
  -5  11  23   126656.26   122978.24    794.34 o
  -4  11  23    39696.21    39230.68    227.04 o
  -3  11  23    59662.09    60642.46    340.74 o
  -2  11  23    40900.44    40592.80    138.83 o
  -1  11  23   101486.73   102051.25    365.19 o
   0  11  23    44538.25    50903.43    393.33 o
  -5  12  23     5894.14     5694.22     88.80 o
  -4  12  23    80763.65    78488.91    312.71 o
  -3  12  23    60641.58    59199.35    274.49 o
  -2  12  23    37861.01    36594.36    228.96 o
  -1  12  23   118656.57   116860.13    819.95 o
   0  12  23   823633.75   878550.75   5418.03 o
  -6  13  23     5815.49     6064.90     89.76 o
  -5  13  23      920.07     1440.61     67.74 o
  -4  13  23        5.34       39.83     70.13 o
  -3  13  23   119094.99   120862.52    504.35 o
  -2  13  23    17184.83    16886.82    126.53 o
  -1  13  23     7453.95     6739.69     85.00 o
   0  13  23    17797.66    19736.55    226.95 o
  -6  14  23   114430.41   116389.73    688.67 o
  -5  14  23     8994.59     9876.08    139.24 o
  -4  14  23      508.41      432.68     80.56 o
  -3  14  23    54369.05    51758.48    300.29 o
  -2  14  23      581.80      736.47    111.27 o
  -1  14  23    40437.40    41391.90    295.65 o
   0  14  23    27640.52    28026.40    235.51 o
  -7  15  23   126071.30   122064.34    577.13 o
  -6  15  23   350247.75   353007.56   1819.09 o
  -5  15  23      824.03      839.55     65.60 o
  -4  15  23    20882.98    20640.50    132.46 o
  -3  15  23    40676.41    41184.55    224.46 o
  -2  15  23     6220.95     6566.38     85.42 o
  -1  15  23      746.97      679.89     75.88 o
   0  15  23    12819.14    12355.18    159.42 o
  -7  16  23    15069.03    15139.80    141.12 o
  -6  16  23     1883.62     1607.14     79.36 o
  -5  16  23     1869.27     1734.29     75.24 o
  -4  16  23     6741.49     7306.31     91.97 o
  -3  16  23     1962.85     2295.13     93.36 o
  -2  16  23     1514.80     1612.03     85.79 o
  -1  16  23     1611.13     1854.72     93.56 o
   0  16  23    56543.21    57174.06    608.35 o
  -8  17  23     9424.68     8950.92    119.72 o
  -7  17  23    11483.67    11637.79    111.28 o
  -6  17  23    13911.78    15316.72    169.88 o
  -5  17  23    57682.55    53875.88    223.73 o
  -4  17  23     5272.97     6070.17    147.56 o
  -3  17  23     2435.81     2865.83     83.51 o
  -2  17  23     5423.09     5856.71    107.40 o
  -1  17  23     5796.13     5477.81    102.46 o
   0  17  23     4763.16     3886.52    186.04 o
  -8  18  23     3882.67     4202.61     94.64 o
  -7  18  23     8261.81     8332.88    148.96 o
  -6  18  23    22461.59    22089.30    226.56 o
  -5  18  23       29.56       34.64     76.54 o
  -4  18  23    24265.34    23972.91    307.44 o
  -3  18  23    77412.96    74799.46    479.36 o
  -2  18  23        2.99       25.15     87.57 o
  -1  18  23    14221.69    14714.29    207.65 o
   0  18  23        6.63       73.46    122.87 o
  -9  19  23      258.18      181.32     98.67 o
  -8  19  23     7266.82     7976.11    127.52 o
  -7  19  23     6162.68     6361.42    138.57 o
  -6  19  23    35809.09    36121.07    261.11 o
  -5  19  23      120.00      -13.46     74.28 o
  -4  19  23      491.92      611.32     84.88 o
  -3  19  23     5739.42     6883.04    122.17 o
  -2  19  23     1543.24     1490.12     97.78 o
  -1  19  23      136.72       93.22     70.47 o
   0  19  23     3549.57     4398.52    225.08 o
  -9  20  23    32294.53    31597.66    185.43 o
  -8  20  23     2852.47     3297.61    106.57 o
  -7  20  23    11149.48    10987.47    130.47 o
  -6  20  23      326.78       21.95     91.57 o
  -5  20  23     6837.42     6700.11    103.84 o
  -4  20  23    17901.54    18542.39    263.09 o
  -3  20  23    18723.96    17814.24    310.95 o
  -2  20  23     6090.30     5827.62    118.47 o
  -1  20  23     6084.90     5928.35    112.05 o
   0  20  23     8862.47     8896.92    319.36 o
 -10  21  23     7879.67     7750.74    112.52 o
  -9  21  23    23456.42    23764.25    370.50 o
  -8  21  23        5.98       27.81     89.18 o
  -7  21  23     7268.92     7168.63    102.32 o
  -6  21  23     1644.56     1542.20    107.98 o
  -5  21  23       83.57       -9.28     89.36 o
  -4  21  23      550.51      673.23     95.13 o
  -3  21  23    14572.11    14414.50    205.80 o
  -2  21  23     4281.28     4257.93    147.84 o
  -1  21  23     8553.55     8619.90    140.33 o
   0  21  23    26398.63    27669.66    376.56 o
 -10  22  23     5058.13     5390.26    133.50 o
  -9  22  23     3503.70     3149.55    139.91 o
  -8  22  23     1036.23     1118.93     90.41 o
  -7  22  23     1937.80     1922.58    100.05 o
  -6  22  23      503.05      912.23    145.01 o
  -5  22  23    11161.69    11275.88    192.62 o
  -4  22  23      306.88      293.54     99.23 o
  -3  22  23     2844.52     2934.81    113.34 o
  -2  22  23     4532.41     4785.66    154.41 o
  -1  22  23        1.98      -75.95     93.64 o
   0  22  23     1344.85     1263.44    156.10 o
 -11  23  23       24.13      114.82     97.21 o
 -10  23  23     1479.26     1544.10    101.55 o
  -9  23  23     4592.95     5066.48    115.94 o
  -8  23  23    21141.44    19545.47    204.89 o
  -7  23  23     1018.79     1315.33    106.37 o
  -6  23  23     4169.61     4396.89    126.57 o
  -5  23  23     6194.27     6831.65    158.79 o
  -4  23  23      556.27      414.19    114.84 o
  -3  23  23     1189.59     1381.07    108.01 o
  -2  23  23      162.09      166.14    112.05 o
  -1  23  23     2609.72     2500.02    112.57 o
   0  23  23     1702.25     1638.49    141.37 o
 -11  24  23     1203.60     1378.25    101.90 o
 -10  24  23      931.56      942.22     93.30 o
  -9  24  23      934.13      933.12    138.53 o
  -8  24  23     2552.35     2736.32    116.32 o
  -7  24  23     9938.40     9873.91    150.06 o
  -6  24  23    11094.30    12815.57    210.43 o
  -5  24  23        5.47       77.08    103.94 o
  -4  24  23      965.64      949.68     97.08 o
  -3  24  23     2768.91     2400.72    110.62 o
  -2  24  23     2269.41     2668.60    107.86 o
  -1  24  23     4355.45     3917.77    147.56 o
   0  24  23    10087.29     9237.24    353.89 o
 -12  25  23     2060.68     1590.86    131.08 o
 -11  25  23     7642.42     7306.61    181.96 o
 -10  25  23      182.97      357.17     90.48 o
  -9  25  23     3012.73     2892.29    139.88 o
  -8  25  23     7556.86     7411.10    131.49 o
  -7  25  23      719.37      878.04    100.80 o
  -6  25  23      416.27      260.27     90.89 o
  -5  25  23     1712.39     1890.34    150.76 o
  -4  25  23      145.12      147.91    129.21 o
  -3  25  23      395.96      195.24    119.94 o
  -2  25  23      140.26      141.08    112.59 o
 -12  26  23    12083.27    11779.10    163.84 o
 -11  26  23     8141.44     8905.56    203.74 o
 -10  26  23      765.54      822.62    113.93 o
  -9  26  23      409.09      542.79    130.89 o
  -8  26  23       19.66      109.16    110.83 o
  -7  26  23     4601.13     4614.53    154.06 o
  -6  26  23     2786.44     2915.39    109.35 o
  -5  26  23     3641.05     3244.18    123.28 o
  -4  26  23       19.54     -113.49    113.49 o
 -13  27  23     3805.01     3766.26    153.63 o
 -12  27  23     5380.78     6046.73    140.59 o
 -11  27  23      627.64      685.58    125.24 o
 -10  27  23      657.27      645.21     95.26 o
  -9  27  23       49.18       86.91    117.11 o
  -8  27  23      961.86     1341.33    109.33 o
  -7  27  23     3201.70     3382.57    148.28 o
 -13  28  23      246.82      347.43    108.10 o
   0   0  24   222803.67   227554.92   6379.64 o
   0   1  24    12038.59    10597.89    101.71 o
  -1   2  24    54677.47    51269.63    248.76 o
   0   2  24   982996.25  1055066.00   4866.09 o
  -1   3  24   348414.91   369032.25   1229.05 o
   0   3  24   463551.44   459179.31   2131.88 o
  -2   4  24    13561.24    11927.12    102.45 o
  -1   4  24   362079.50   373421.63   1351.63 o
   0   4  24    17113.71    16687.62    112.10 o
  -2   5  24      555.39      596.15     34.58 o
  -1   5  24    36700.90    35458.44    192.57 o
   0   5  24    15634.92    19142.21    138.44 o
  -3   6  24     7455.98     8155.40    186.44 o
  -2   6  24    25128.10    26016.94    103.08 o
  -1   6  24    17394.37    19566.25    121.73 o
   0   6  24   230007.56   232735.70   1785.89 o
  -3   7  24    24791.53    23314.81    252.90 o
  -2   7  24     2787.25     2389.93     52.87 o
  -1   7  24     3063.85     3756.62     57.45 o
   0   7  24    55448.27    57369.88    388.01 o
  -4   8  24   132279.00   125547.32    705.26 o
  -3   8  24   717756.50   773423.81   3143.68 o
  -2   8  24    34546.20    39586.30    313.31 o
  -1   8  24    11476.52     9568.71     74.49 o
   0   8  24     9778.85     9719.34    299.12 o
  -4   9  24   237819.53   242329.05   1297.65 o
  -3   9  24   222141.48   221643.80   1105.42 o
  -2   9  24   155329.34   151191.84    672.45 o
  -1   9  24    52585.04    52774.45    370.51 o
   0   9  24     7497.84     8395.77    106.72 o
  -5  10  24    89706.48    83910.05    628.92 o
  -4  10  24      435.58      298.39     67.04 o
  -3  10  24   136506.11   140518.20    623.34 o
  -2  10  24      610.12      727.13     54.98 o
  -1  10  24    35663.09    36979.87    197.07 o
   0  10  24    12952.27    11781.81    161.67 o
  -5  11  24   130759.48   129793.73    491.87 o
  -4  11  24    19921.97    18613.00    130.41 o
  -3  11  24    12539.69    13156.53    113.88 o
  -2  11  24    80703.40    82911.23    338.99 o
  -1  11  24    33624.95    33607.96    350.80 o
   0  11  24    54703.00    60258.55    368.71 o
  -6  12  24       30.17       29.38    101.64 o
  -5  12  24     8530.63     9057.30    131.08 o
  -4  12  24   146995.25   144897.28    568.56 o
  -3  12  24     1405.77     1441.75     74.01 o
  -2  12  24    25858.17    27660.98    275.33 o
  -1  12  24     1203.96      796.60     69.09 o
   0  12  24    63161.14    65185.62    666.01 o
  -6  13  24    24313.19    21964.15    137.42 o
  -5  13  24    15740.39    15317.41    103.27 o
  -4  13  24    19123.93    17892.82    128.15 o
  -3  13  24    64142.16    62537.85    269.19 o
  -2  13  24    13570.10    12482.52    104.59 o
  -1  13  24    21843.57    22060.50    118.63 o
   0  13  24    51521.86    52326.00    577.45 o
  -7  14  24     9884.16    10571.41    215.18 o
  -6  14  24   177941.44   184339.16    861.45 o
  -5  14  24    49349.64    47563.86    386.63 o
  -4  14  24    38067.46    37673.45    246.63 o
  -3  14  24    84442.72    83437.94    453.56 o
  -2  14  24     7632.73     7720.26     83.32 o
  -1  14  24    24074.66    23323.78    186.76 o
   0  14  24    88032.95    89059.52    360.64 o
  -7  15  24    87732.83    91753.86    439.99 o
  -6  15  24    65992.20    66167.38    469.91 o
  -5  15  24    23575.01    23253.15    196.82 o
  -4  15  24     6899.55     6832.30    112.96 o
  -3  15  24      311.05      363.07     62.43 o
  -2  15  24    51433.61    52481.19    315.57 o
  -1  15  24     5479.86     5094.71     85.17 o
   0  15  24     1718.40     1566.76     98.95 o
  -8  16  24    13159.75    12385.59    264.15 o
  -7  16  24     6982.54     7568.16     97.01 o
  -6  16  24     1360.23     1268.86     88.10 o
  -5  16  24     5089.92     5208.27     79.39 o
  -4  16  24       81.33      -23.22     84.24 o
  -3  16  24     9213.93     8589.93     95.08 o
  -2  16  24      651.86      720.47     85.96 o
  -1  16  24      102.26       89.01     71.51 o
   0  16  24       26.90     -105.99    105.99 o
  -8  17  24    14749.03    13556.90    129.40 o
  -7  17  24    15307.35    15598.65    150.89 o
  -6  17  24     5950.10     5620.67     89.55 o
  -5  17  24    56252.41    59182.97    395.12 o
  -4  17  24     1635.94     1780.40     93.65 o
  -3  17  24      999.79      716.01     81.69 o
  -2  17  24     5746.19     5833.01    108.19 o
  -1  17  24     7431.05     7901.98    104.72 o
   0  17  24    23956.14    22715.86    403.68 o
  -9  18  24     5225.42     4017.81    246.82 o
  -8  18  24    18543.36    18837.95    186.26 o
  -7  18  24    19497.58    19523.79    146.57 o
  -6  18  24      420.21      287.85     80.10 o
  -5  18  24    22520.33    22394.15    201.98 o
  -4  18  24      172.17       25.94     71.85 o
  -3  18  24      930.67      880.16     89.72 o
  -2  18  24      121.35      147.09     75.06 o
  -1  18  24      239.07      255.51     94.79 o
   0  18  24      735.34     1133.10    154.07 o
  -9  19  24    16366.44    16260.01    225.33 o
  -8  19  24     2622.25     2716.23     96.73 o
  -7  19  24     5797.64     5767.33    127.31 o
  -6  19  24     2728.19     3122.47     80.57 o
  -5  19  24    14756.59    14489.30    230.99 o
  -4  19  24     4666.25     4899.06     96.40 o
  -3  19  24    12079.34    11816.30    228.71 o
  -2  19  24    10128.97    10481.44    189.54 o
  -1  19  24     4077.97     3991.07    106.97 o
   0  19  24    20870.96    22634.40    358.99 o
 -10  20  24      837.35      708.79    201.99 o
  -9  20  24     7796.32     8257.30    115.00 o
  -8  20  24     4085.78     4390.89    107.46 o
  -7  20  24     3615.23     4349.43    111.18 o
  -6  20  24    32016.55    31628.05    239.50 o
  -5  20  24     1270.30      809.67    112.24 o
  -4  20  24    27326.12    26468.38    205.98 o
  -3  20  24    26806.16    25587.63    183.73 o
  -2  20  24    14523.60    14896.53    247.50 o
  -1  20  24      880.56      849.31     77.01 o
   0  20  24      114.34        8.20    141.95 o
 -10  21  24      470.18      503.11     89.15 o
  -9  21  24     3486.81     3346.39     84.25 o
  -8  21  24       27.75      -57.16    110.61 o
  -7  21  24      271.58      214.04     74.24 o
  -6  21  24     8243.55     7803.56    118.28 o
  -5  21  24     3225.69     3151.57     97.24 o
  -4  21  24     1523.18     1540.61    103.53 o
  -3  21  24     1818.69     1795.73     96.88 o
  -2  21  24     1642.17     1470.54    118.30 o
  -1  21  24       59.25        2.94     85.35 o
   0  21  24       51.94       35.56     89.92 o
 -11  22  24     1670.77     1919.62    193.37 o
 -10  22  24     5180.81     5670.80    110.26 o
  -9  22  24      501.16      406.01    101.33 o
  -8  22  24        7.61      -48.51     98.03 o
  -7  22  24       58.00      -50.43     96.29 o
  -6  22  24     1353.89     1706.62     99.98 o
  -5  22  24      639.82      576.48    116.87 o
  -4  22  24     4595.60     4959.44    111.07 o
  -3  22  24      876.97     1009.17     93.37 o
  -2  22  24     1521.17     1684.49    114.37 o
  -1  22  24     1224.62     1601.76    127.22 o
   0  22  24    24967.66    24532.29    321.85 o
 -11  23  24     1648.31     1491.43    112.09 o
 -10  23  24     2948.27     3321.00     94.70 o
  -9  23  24     2916.45     2574.79     90.83 o
  -8  23  24     5008.81     5259.10    127.98 o
  -7  23  24     2970.57     2912.15    109.11 o
  -6  23  24      222.12      243.02     86.10 o
  -5  23  24     2941.35     2902.50    130.91 o
  -4  23  24      887.16     1292.63    105.08 o
  -3  23  24    28024.72    28708.14    307.47 o
  -2  23  24     1019.97     1256.23     98.09 o
  -1  23  24      818.53      821.86     96.20 o
   0  23  24     3318.51     2816.10    174.59 o
 -12  24  24    10987.29     9769.91    248.65 o
 -11  24  24     3978.29     3638.65    113.53 o
 -10  24  24     6008.41     5839.16    128.35 o
  -9  24  24     1783.10     1569.33    120.53 o
  -8  24  24      373.05      180.61    119.00 o
  -7  24  24      165.82      153.61     84.06 o
  -6  24  24       68.40        3.46    104.48 o
  -5  24  24      243.95      431.12     87.05 o
  -4  24  24      277.97      368.62    112.96 o
  -3  24  24      124.86      193.08    108.71 o
  -2  24  24       34.23       99.26    100.20 o
  -1  24  24       25.73     -107.26    121.18 o
   0  24  24     1376.76     1450.17    193.99 o
 -12  25  24     5298.11     5148.74    119.56 o
 -11  25  24      692.22      662.33    115.62 o
 -10  25  24     1138.41     1088.95    107.30 o
  -9  25  24     9376.19    10235.06    277.03 o
  -8  25  24      216.15      348.59     92.76 o
  -7  25  24     4523.70     4380.99    126.10 o
  -6  25  24     2724.36     2977.30    104.72 o
  -5  25  24      591.33      443.29    112.12 o
  -4  25  24      287.15      225.31    114.16 o
  -3  25  24     9236.36     9916.97    220.40 o
  -2  25  24      736.15      921.88    124.03 o
 -13  26  24      792.50      652.22    168.77 o
 -12  26  24     3646.18     3675.90    134.14 o
 -11  26  24     4290.59     3788.05    121.40 o
 -10  26  24     3156.75     3683.10    115.50 o
  -9  26  24      478.73      640.96    122.46 o
  -8  26  24       42.78       66.55     99.56 o
  -7  26  24     1001.06     1155.32    110.20 o
  -6  26  24     2748.35     2476.15    111.79 o
  -5  26  24     1847.04     2269.91    131.86 o
 -13  27  24     1473.14     1731.40    127.70 o
 -12  27  24     1441.32     1297.40    108.72 o
 -11  27  24      442.27      331.22    117.33 o
 -10  27  24     5990.67     5691.90    138.33 o
  -9  27  24      572.21      551.99    156.03 o
  -8  27  24     1528.39     1267.48     97.84 o
   0   1  25    51102.19    50476.71    401.67 o
   0   2  25  3285756.00  3353043.75  15022.68 o
  -1   3  25    19019.31    19849.21     95.89 o
   0   3  25   284489.22   259335.06   1508.02 o
  -1   4  25    67685.51    57872.79    173.70 o
   0   4  25   232060.98   229599.72   1802.46 o
  -2   5  25     8326.23     8884.58     97.60 o
  -1   5  25     5329.34     4868.73     48.61 o
   0   5  25        5.85      360.78     55.34 o
  -2   6  25     6230.43     5801.27     68.40 o
  -1   6  25    23626.96    20630.23    141.29 o
   0   6  25    74675.95    68873.97    499.17 o
  -3   7  25    10526.00    10321.36     85.71 o
  -2   7  25    39768.18    39265.77    166.73 o
  -1   7  25     6194.90     6133.45     65.67 o
   0   7  25    65712.84    57449.07    414.31 o
  -3   8  25  2158657.75  2221529.75   7602.17 o
  -2   8  25    67518.84    75062.06    274.79 o
  -1   8  25     2744.25     1991.70     54.59 o
   0   8  25      981.61     1446.78     93.70 o
  -4   9  25    69330.02    66145.20    288.66 o
  -3   9  25   107923.75    94369.97    655.99 o
  -2   9  25    33884.99    28706.09    166.76 o
  -1   9  25     1236.08     1130.96     53.31 o
   0   9  25    67574.11    67751.64    494.93 o
  -4  10  25   118344.52   106344.52    587.31 o
  -3  10  25   511954.34   545298.63   2839.12 o
  -2  10  25    22523.51    21323.57    122.57 o
  -1  10  25    95694.34    95626.56    502.93 o
   0  10  25    22123.56    21729.56    134.31 o
  -5  11  25      108.96      147.56     65.11 o
  -4  11  25     5558.37     5002.58     83.81 o
  -3  11  25     1688.87     2760.07     69.44 o
  -2  11  25    13514.60    12626.39    114.61 o
  -1  11  25      813.16      844.78     55.25 o
   0  11  25    81400.22    82624.14    652.43 o
  -5  12  25    76473.73    74573.98    436.22 o
  -4  12  25     2454.52     1844.68     81.87 o
  -3  12  25    24712.50    22624.63    217.42 o
  -2  12  25      674.85      481.02     64.56 o
  -1  12  25        7.34       22.10     60.99 o
   0  12  25    34803.80    28734.01    251.28 o
  -6  13  25      228.05      321.15     66.90 o
  -5  13  25    18146.90    16987.13    120.21 o
  -4  13  25    46417.65    46609.55    353.64 o
  -3  13  25    60702.83    56906.97    393.85 o
  -2  13  25     2602.97     2978.83     75.05 o
  -1  13  25   244532.08   246039.42   1679.73 o
   0  13  25   354499.09   370476.03   2738.68 o
  -6  14  25    21482.90    20252.98    160.41 o
  -5  14  25   104765.50   101785.14    600.67 o
  -4  14  25    12504.21    13767.73    156.69 o
  -3  14  25      790.44     1039.62     60.08 o
  -2  14  25      380.53      283.69     64.15 o
  -1  14  25      330.82      202.37     74.54 o
   0  14  25    93364.73    90694.34    804.43 o
  -7  15  25       36.81      -40.64    101.21 o
  -6  15  25    31635.05    28827.77    226.44 o
  -5  15  25     6677.73     6718.46     86.50 o
  -4  15  25     3137.27     3547.25     89.99 o
  -3  15  25        5.01       75.37     81.90 o
  -2  15  25    63318.84    63220.29    300.23 o
  -1  15  25     8573.67     8822.87    126.73 o
   0  15  25    15956.23    15958.70    253.65 o
  -7  16  25   148249.38   145990.27    720.35 o
  -6  16  25    23039.90    23604.60    165.33 o
  -5  16  25     7701.76     7428.60    169.54 o
  -4  16  25      865.98      913.44     78.52 o
  -3  16  25     5753.28     5745.68    115.03 o
  -2  16  25       60.27      166.87     71.34 o
  -1  16  25    11765.38    11220.42    117.05 o
   0  16  25     8794.91     8426.87    303.01 o
  -8  17  25    11578.01    11367.01    158.83 o
  -7  17  25     1709.83     1196.73     90.08 o
  -6  17  25    20689.01    19516.95    194.47 o
  -5  17  25      227.26      320.62     70.35 o
  -4  17  25      435.82      520.55     85.55 o
  -3  17  25      585.45      604.22     80.98 o
  -2  17  25     3256.78     3689.60    113.14 o
  -1  17  25      658.48      944.66     92.95 o
   0  17  25     2620.60     3204.70    138.70 o
  -8  18  25    64908.86    61695.81    337.78 o
  -7  18  25    72222.30    75213.33    439.97 o
  -6  18  25    10630.48    10865.65    170.22 o
  -5  18  25      119.00       14.64     84.30 o
  -4  18  25     6790.15     7455.99    122.88 o
  -3  18  25     4530.33     3911.53     97.49 o
  -2  18  25    16074.58    16341.18    246.87 o
  -1  18  25     1622.64     1816.44     99.65 o
   0  18  25     4302.50     4905.47    152.76 o
  -9  19  25    14742.91    14103.83    190.32 o
  -8  19  25      441.64      261.44     81.35 o
  -7  19  25     7118.66     6854.56    130.66 o
  -6  19  25    13544.27    12955.57    163.15 o
  -5  19  25    15049.26    14494.63    164.78 o
  -4  19  25    14526.99    13396.52    176.57 o
  -3  19  25     1664.47     1591.36     80.78 o
  -2  19  25        2.64     -106.23    106.23 o
  -1  19  25     1589.70     1720.69    105.46 o
   0  19  25     7995.73     8651.73    288.47 o
  -9  20  25    14262.02    14274.27    157.92 o
  -8  20  25     1743.47     2074.46     96.89 o
  -7  20  25        0.59       -0.61    117.55 o
  -6  20  25     1082.76      784.44     83.90 o
  -5  20  25    25943.19    24859.52    276.67 o
  -4  20  25     1491.00     1242.95     90.06 o
  -3  20  25     6016.21     5596.40    104.95 o
  -2  20  25     5497.71     5482.38    157.85 o
  -1  20  25     5532.01     5299.82    161.24 o
   0  20  25     8188.65     7957.72    178.91 o
 -10  21  25      543.18      437.00    110.21 o
  -9  21  25     8227.59     7753.95    120.48 o
  -8  21  25     6243.02     6787.68    101.06 o
  -7  21  25      594.49      565.17    114.24 o
  -6  21  25     2236.51     2130.23     86.57 o
  -5  21  25       28.10       69.31     78.11 o
  -4  21  25    57567.32    61084.42    599.63 o
  -3  21  25      737.86      853.79     80.78 o
  -2  21  25    11395.48    11359.77    150.13 o
  -1  21  25      180.81      367.27     79.47 o
   0  21  25       43.54      130.09    121.61 o
 -10  22  25    16803.71    15875.43    179.07 o
  -9  22  25      813.53      809.41     94.51 o
  -8  22  25     1242.05     1074.68     97.94 o
  -7  22  25     1796.25     1770.50    112.57 o
  -6  22  25      315.87      253.97     93.05 o
  -5  22  25      162.84      233.29     93.71 o
  -4  22  25    19225.04    19176.14    281.25 o
  -3  22  25     8562.72     9004.93    185.60 o
  -2  22  25     1923.60     1953.24    101.24 o
  -1  22  25     2011.71     1984.11    130.59 o
   0  22  25      326.39      184.33    101.98 o
 -11  23  25      157.83      267.94     98.61 o
 -10  23  25     2651.77     2157.49    118.22 o
  -9  23  25     1479.32     1848.75     99.59 o
  -8  23  25     3448.09     3176.38    112.44 o
  -7  23  25     2332.43     2229.78    101.03 o
  -6  23  25    31454.37    33863.42    446.93 o
  -5  23  25     4893.19     4796.40    140.39 o
  -4  23  25      104.85      -92.35    141.56 o
  -3  23  25     5679.64     5869.43    148.55 o
  -2  23  25       60.57       48.90    112.84 o
  -1  23  25      339.43      450.06    107.99 o
   0  23  25     1305.68     2129.55    173.33 o
 -11  24  25       58.83       76.06    104.33 o
 -10  24  25     6724.23     6721.38    128.65 o
  -9  24  25     2596.00     2263.93     93.90 o
  -8  24  25      578.84      478.12    106.60 o
  -7  24  25     2551.26     2249.65    118.27 o
  -6  24  25     3124.16     2890.41    123.72 o
  -5  24  25      319.37      180.73    103.36 o
  -4  24  25      161.21       63.01    106.58 o
  -3  24  25      343.94      550.62    100.46 o
  -2  24  25      305.64      288.38     94.52 o
  -1  24  25     5744.99     6144.99    146.26 o
   0  24  25     4242.29     4085.01    283.52 o
 -12  25  25     1567.78     1488.01    113.84 o
 -11  25  25      257.30      353.97    100.41 o
 -10  25  25     8990.46     9232.49    195.24 o
  -9  25  25       10.21      -91.93    102.67 o
  -8  25  25     2910.74     2840.06    117.39 o
  -7  25  25    10171.27     9769.01    215.12 o
  -6  25  25      244.36      324.70     94.78 o
  -5  25  25      266.24      267.92    138.09 o
  -4  25  25      182.99       77.39    105.26 o
  -3  25  25      135.24       -7.00    134.56 o
  -2  25  25     1021.67      873.23    131.90 o
 -12  26  25    39254.89    41167.57    580.04 o
 -11  26  25       24.18       29.52    102.89 o
 -10  26  25     3314.04     2742.30    158.20 o
  -9  26  25     1118.77     1332.45    123.93 o
  -8  26  25       97.74      102.84     87.19 o
  -7  26  25        4.50      106.99    106.06 o
  -6  26  25       93.99       53.07    100.93 o
  -5  26  25      610.42      730.87    108.70 o
 -13  27  25     3319.25     2928.61    133.53 o
 -12  27  25      718.20      900.57    105.66 o
 -11  27  25       28.37      202.58    116.33 o
 -10  27  25        4.24      -65.35    106.69 o
  -9  27  25       19.73       50.65    141.55 o
  -8  27  25     2872.57     2839.52    121.20 o
   0   0  26   961825.13  1088249.75   9424.53 o
   0   1  26   662321.13   718556.31   3226.74 o
  -1   2  26   170633.31   169479.64   1007.62 o
   0   2  26   147335.50   145371.58    879.64 o
  -1   3  26    10630.19     9989.61     73.72 o
   0   3  26    36447.95    33182.24    376.35 o
  -2   4  26     6847.11     6590.08    125.23 o
  -1   4  26      588.55      654.66     36.39 o
   0   4  26   200267.83   192798.27   1647.04 o
  -2   5  26     2718.19     1865.46     47.76 o
  -1   5  26    31545.16    32104.37    207.17 o
   0   5  26    62141.37    62773.77    545.67 o
  -3   6  26    14458.24    17041.24    153.28 o
  -2   6  26      361.24      263.96     44.08 o
  -1   6  26    11816.94    11877.29     74.52 o
   0   6  26   144890.58   132108.47    948.41 o
  -3   7  26     6345.81     7070.38     76.42 o
  -2   7  26     2172.67     2688.92     47.91 o
  -1   7  26    46481.96    44371.17    143.64 o
   0   7  26      566.98      792.61     79.35 o
  -4   8  26   295996.00   297440.81   1933.56 o
  -3   8  26   351095.84   352638.63   1649.51 o
  -2   8  26     7149.06     7120.91     86.51 o
  -1   8  26     3158.90     2788.93     55.57 o
   0   8  26    11909.14    11393.41    122.99 o
  -4   9  26   403356.28   418366.97   2210.35 o
  -3   9  26   241397.38   230455.19   1080.01 o
  -2   9  26    37493.20    39111.50    192.30 o
  -1   9  26     2725.82     2579.53     59.38 o
   0   9  26    61018.31    64161.53    352.80 o
  -5  10  26   294546.94   314617.28   2123.81 o
  -4  10  26   279423.41   283133.97   1574.23 o
  -3  10  26    12554.45    12355.96     89.54 o
  -2  10  26     6513.25     5877.87     80.21 o
  -1  10  26    53857.42    51404.82    253.55 o
   0  10  26     1480.88     1263.46    291.83 o
  -5  11  26    63620.45    66177.89    398.18 o
  -4  11  26      557.57      403.88     65.95 o
  -3  11  26     9961.58    11098.88    109.67 o
  -2  11  26        4.40      -26.29     56.89 o
  -1  11  26    58898.36    59511.72    278.82 o
   0  11  26   132114.25   128754.70   1121.14 o
  -6  12  26     1146.70     1551.62    100.91 o
  -5  12  26     2057.83     1973.91     76.86 o
  -4  12  26       72.43       80.10     84.69 o
  -3  12  26    13338.66    11094.84     90.19 o
  -2  12  26     6589.14     6472.80     79.71 o
  -1  12  26     8601.17     7552.66     74.81 o
   0  12  26    52123.83    48525.11    379.19 o
  -6  13  26     8390.96     8509.84    111.76 o
  -5  13  26     1549.53     1507.30     86.06 o
  -4  13  26    58881.46    57297.38    371.01 o
  -3  13  26     8516.53     7587.68     98.00 o
  -2  13  26      750.40      561.15     73.54 o
  -1  13  26    22501.81    22716.32    217.56 o
   0  13  26   130867.82   133126.58   1075.14 o
  -7  14  26    95435.48    92251.15    840.23 o
  -6  14  26     4806.51     4734.04     87.76 o
  -5  14  26    49750.35    49274.43    340.34 o
  -4  14  26     9825.72    10076.19    110.92 o
  -3  14  26     2739.22     3130.57     92.39 o
  -2  14  26     5189.41     5440.06     86.38 o
  -1  14  26    20753.35    20838.98    192.64 o
   0  14  26   165925.36   166405.31   1293.89 o
  -7  15  26      352.86      518.10     77.01 o
  -6  15  26    21502.91    20618.80    165.84 o
  -5  15  26       39.24      127.68     67.94 o
  -4  15  26     1316.54     1076.93     68.50 o
  -3  15  26      786.54     1167.48     88.71 o
  -2  15  26     1879.85     1912.81    104.49 o
  -1  15  26    43462.30    45426.27    442.43 o
   0  15  26    77926.88    74875.72    430.68 o
  -8  16  26      459.48      617.60    113.83 o
  -7  16  26     4771.29     4828.64    116.19 o
  -6  16  26     9312.99     9426.40    122.28 o
  -5  16  26     5206.64     5578.93    104.78 o
  -4  16  26     3715.07     3790.93     93.83 o
  -3  16  26     2217.79     1959.11     81.58 o
  -2  16  26     2706.66     2744.59    101.52 o
  -1  16  26       70.48       27.49     64.04 o
   0  16  26    38430.75    37585.58    707.95 o
  -8  17  26    15300.49    15723.95    165.56 o
  -7  17  26    10487.56     9842.98    120.14 o
  -6  17  26       90.92      153.30     58.42 o
  -5  17  26     2211.90     2419.45     82.07 o
  -4  17  26    12020.53    11879.01    109.73 o
  -3  17  26    22964.13    23172.91    196.96 o
  -2  17  26    35356.12    34284.77    280.59 o
  -1  17  26     1089.84     1183.14    111.33 o
   0  17  26      142.05      187.54    123.46 o
  -9  18  26     2519.43     2626.31    124.15 o
  -8  18  26    36908.87    34173.41    271.95 o
  -7  18  26       17.49       90.27     72.47 o
  -6  18  26     1414.58     1588.19     79.80 o
  -5  18  26    13696.34    14913.28    141.08 o
  -4  18  26    37829.92    36503.61    272.48 o
  -3  18  26     3629.78     3521.79    100.66 o
  -2  18  26     1730.90     1716.72     86.51 o
  -1  18  26     2879.87     2640.47     98.71 o
   0  18  26     2586.35     3087.23    137.33 o
  -9  19  26    59283.28    57842.50    402.73 o
  -8  19  26     2805.25     2850.57     97.55 o
  -7  19  26      975.42     1174.91     85.15 o
  -6  19  26      396.37      305.53     84.72 o
  -5  19  26      216.58      197.58     97.30 o
  -4  19  26      823.16      830.82     83.38 o
  -3  19  26    13532.55    13187.45    169.29 o
  -2  19  26     2159.02     2428.12    102.16 o
  -1  19  26      584.40      523.41     94.19 o
   0  19  26       20.99       -1.05    162.46 o
 -10  20  26   119782.48   119037.24    988.50 o
  -9  20  26    21735.58    21470.02    225.52 o
  -8  20  26    14169.78    13634.38    187.02 o
  -7  20  26     3621.67     3637.08    110.50 o
  -6  20  26      146.93       41.71     89.75 o
  -5  20  26     1454.20     1547.05     84.40 o
  -4  20  26     9824.53    10131.82    125.94 o
  -3  20  26     8662.34     7781.16    125.04 o
  -2  20  26     1237.44     1449.05     96.13 o
  -1  20  26     3467.17     3303.49    107.97 o
   0  20  26     6225.71     6165.14    190.57 o
 -10  21  26        1.24       44.85     91.81 o
  -9  21  26     1391.91     1349.92    134.91 o
  -8  21  26     1283.12     1288.12     79.35 o
  -7  21  26      656.12      660.73     89.00 o
  -6  21  26     7153.28     7584.12    143.69 o
  -5  21  26     7141.89     6629.94    109.51 o
  -4  21  26      554.39      499.80     88.36 o
  -3  21  26      979.66      943.38    103.99 o
  -2  21  26     5761.57     6391.12    115.30 o
  -1  21  26     6379.85     6546.71    133.80 o
   0  21  26     4705.60     4952.53    244.65 o
 -11  22  26      989.72     1056.83    149.42 o
 -10  22  26     1244.18     1115.18    125.67 o
  -9  22  26      619.90      541.12    104.04 o
  -8  22  26       43.21      183.78     96.80 o
  -7  22  26     1636.35     1906.57    110.14 o
  -6  22  26     6764.87     6149.91    129.40 o
  -5  22  26      862.43      807.24    103.21 o
  -4  22  26     2179.45     2514.96    112.65 o
  -3  22  26    12172.32    11220.73    228.08 o
  -2  22  26       75.61       70.72    101.47 o
  -1  22  26        2.32       58.05    138.40 o
   0  22  26      391.61      417.52    141.22 o
 -11  23  26      355.75      271.79    124.71 o
 -10  23  26     5328.51     5201.73    109.06 o
  -9  23  26    10305.40    10950.58    145.05 o
  -8  23  26       44.86       32.87    100.10 o
  -7  23  26     7660.96     7575.96    133.60 o
  -6  23  26     6963.15     7126.41    168.97 o
  -5  23  26     3578.61     3735.69    149.33 o
  -4  23  26     1691.78     1527.20    106.29 o
  -3  23  26     5052.42     5008.44    185.24 o
  -2  23  26       56.60       31.45    108.60 o
  -1  23  26      184.62      154.66     84.02 o
   0  23  26        0.27       22.81    141.88 o
 -12  24  26     4210.82     4435.50    278.34 o
 -11  24  26     4859.65     4540.91    121.96 o
 -10  24  26      719.42      561.97     99.84 o
  -9  24  26       15.66       53.07    119.75 o
  -8  24  26     5179.02     5862.67    117.49 o
  -7  24  26     1131.61     1216.49     91.38 o
  -6  24  26     2764.96     2900.11    137.37 o
  -5  24  26    14236.61    14782.67    212.18 o
  -4  24  26     3513.07     3556.12    111.04 o
  -3  24  26     1286.36     1398.69    134.98 o
  -2  24  26     1324.38     1070.55    103.67 o
  -1  24  26      472.02      547.19    132.97 o
   0  24  26       34.65      -99.53    194.11 o
 -12  25  26     6893.77     6928.80    166.69 o
 -11  25  26       62.98       -4.87     98.96 o
 -10  25  26      351.67      440.56    109.75 o
  -9  25  26      180.98      359.50     91.98 o
  -8  25  26     1009.12     1168.42     99.56 o
  -7  25  26      354.80      381.02     93.62 o
  -6  25  26     4492.46     4683.63    139.51 o
  -5  25  26     4670.10     4811.71    152.47 o
  -4  25  26     3622.03     4113.42    139.16 o
  -3  25  26      725.18      874.90    125.94 o
  -2  25  26      985.56     1049.52    119.90 o
 -13  26  26    13954.07    14569.73    429.18 o
 -12  26  26      645.49      687.40    117.12 o
 -11  26  26      323.28      379.99     98.99 o
 -10  26  26     5766.99     5486.91    144.65 o
  -9  26  26      102.80      132.12    111.10 o
  -8  26  26      123.68       62.41    117.25 o
  -7  26  26      333.50      334.05     99.07 o
  -6  26  26      313.49      140.50     89.38 o
  -5  26  26     1630.22     1508.19    111.17 o
 -13  27  26     1493.05     1626.62    142.69 o
 -12  27  26      287.87      385.15    116.46 o
 -11  27  26     2515.43     2573.47    115.03 o
 -10  27  26      862.98      888.16    117.30 o
  -9  27  26     1726.52     1843.61    141.84 o
  -8  27  26     1455.63     1148.83    102.58 o
   0   1  27   553510.94   586109.38   2944.43 o
   0   2  27   353455.34   380540.22   2450.15 o
  -1   3  27    17271.05    15685.72    101.29 o
   0   3  27    25176.83    30411.68    154.65 o
  -1   4  27    49425.89    55911.63    346.91 o
   0   4  27    68671.56    69458.48    532.38 o
  -2   5  27     9811.44    11058.12    111.88 o
  -1   5  27     1743.78     2463.00     63.50 o
   0   5  27     2579.40     1868.11     74.44 o
  -2   6  27     1640.45     1764.01     46.58 o
  -1   6  27    14577.96    16220.28     86.22 o
   0   6  27    37412.32    39591.41    326.38 o
  -3   7  27     7752.12     6848.05     73.16 o
  -2   7  27   213279.16   216815.77   1205.30 o
  -1   7  27      319.11      279.61     46.89 o
   0   7  27     1657.88     2565.83     96.53 o
  -3   8  27   303806.69   321305.63   1609.85 o
  -2   8  27    48001.68    43862.92    295.40 o
  -1   8  27    39867.37    38373.29    191.07 o
   0   8  27      326.19      696.72     76.70 o
  -4   9  27    90631.72    93250.74    409.90 o
  -3   9  27    19348.49    17004.17    142.47 o
  -2   9  27        0.90      -38.48     73.39 o
  -1   9  27      646.06      431.81     60.87 o
   0   9  27    68658.41    65829.49    323.78 o
  -4  10  27    72638.68    67494.06    416.80 o
  -3  10  27     9976.79    10829.16     80.78 o
  -2  10  27    19368.45    20377.61    122.04 o
  -1  10  27    12080.73    12964.35     98.54 o
   0  10  27    18018.81    15560.45    135.64 o
  -5  11  27    51127.74    53906.64    400.14 o
  -4  11  27     8779.90     9108.89    107.86 o
  -3  11  27     9181.45     8160.55     82.06 o
  -2  11  27    11117.32    12278.86    124.78 o
  -1  11  27    14322.50    14982.38    103.91 o
   0  11  27     5151.42     5662.75    135.11 o
  -5  12  27     5657.63     5163.30     76.97 o
  -4  12  27     1931.53     1706.43     65.10 o
  -3  12  27    37557.89    38014.18    263.17 o
  -2  12  27      328.19      184.21     68.69 o
  -1  12  27    41264.26    40916.27    250.36 o
   0  12  27   127693.69   126089.38   1209.40 o
  -6  13  27     5086.62     4359.30     78.80 o
  -5  13  27     9985.56    10403.81     93.76 o
  -4  13  27     6374.29     6058.70    120.85 o
  -3  13  27     4716.53     5023.97     96.70 o
  -2  13  27    12542.80    12419.71    138.35 o
  -1  13  27    14479.86    14867.43    106.11 o
   0  13  27       11.15       30.91    115.13 o
  -6  14  27    24529.26    26380.94    242.49 o
  -5  14  27    97063.23    96533.66    406.43 o
  -4  14  27    52362.02    50934.32    303.25 o
  -3  14  27      200.10      241.70     88.51 o
  -2  14  27      509.55      431.76     87.71 o
  -1  14  27        1.96       37.58     76.70 o
   0  14  27    89678.77    90262.27    457.39 o
  -7  15  27     6016.11     5260.63     82.69 o
  -6  15  27     6833.96     6531.08     97.50 o
  -5  15  27     3789.05     4079.58     93.58 o
  -4  15  27     3863.00     3212.81    112.68 o
  -3  15  27     3407.15     3685.71     72.87 o
  -2  15  27    28468.49    28979.38    289.39 o
  -1  15  27    27725.86    26593.52    218.52 o
   0  15  27     1757.20     2244.23    132.95 o
  -7  16  27     9435.18     9115.76    108.15 o
  -6  16  27    19568.91    19419.21    182.90 o
  -5  16  27    11216.10    11703.68    154.55 o
  -4  16  27     3023.48     2786.83     96.27 o
  -3  16  27     2937.32     2599.48     92.12 o
  -2  16  27      176.03      162.88     68.58 o
  -1  16  27    15937.08    16147.20    152.94 o
   0  16  27    24761.71    25925.27    452.53 o
  -8  17  27       30.65      -10.61     82.12 o
  -7  17  27    13096.50    13201.21    179.01 o
  -6  17  27       26.54       78.61     87.66 o
  -5  17  27     4932.36     6094.18    103.73 o
  -4  17  27     2013.41     2001.29    100.02 o
  -3  17  27     4236.65     4125.89    106.31 o
  -2  17  27    20838.74    20373.52    137.77 o
  -1  17  27       37.30      119.13     74.46 o
   0  17  27     3032.97     3280.64    119.17 o
  -8  18  27    14390.46    13917.73    123.66 o
  -7  18  27     1306.39     1102.37    103.48 o
  -6  18  27     3602.11     3764.97     83.29 o
  -5  18  27     6002.53     5631.56    109.29 o
  -4  18  27     4405.66     3990.74     94.30 o
  -3  18  27     3481.12     4058.21    109.07 o
  -2  18  27    24963.72    26003.22    197.63 o
  -1  18  27     5867.26     5772.57    125.65 o
   0  18  27     8099.88     7922.66    213.00 o
  -9  19  27    54714.25    52696.83    276.47 o
  -8  19  27     1584.49     1409.73     95.76 o
  -7  19  27    16965.96    17239.47    181.19 o
  -6  19  27      289.08      208.90     96.31 o
  -5  19  27    10990.85    12012.15    209.30 o
  -4  19  27    25445.41    25616.82    319.44 o
  -3  19  27     2201.04     2016.42     91.99 o
  -2  19  27     6566.50     6827.39    116.38 o
  -1  19  27      567.62      906.59    114.87 o
   0  19  27     3619.02     3962.99    199.11 o
  -9  20  27     7370.30     6147.44    133.10 o
  -8  20  27    16291.81    16472.83    175.02 o
  -7  20  27     3999.95     3884.23    112.67 o
  -6  20  27      823.81      736.43     89.71 o
  -5  20  27      555.81      799.70     83.47 o
  -4  20  27     2893.10     2515.34    100.44 o
  -3  20  27     5120.66     5363.06     97.14 o
  -2  20  27       36.33       19.88     89.11 o
  -1  20  27     2190.62     2467.58    123.12 o
   0  20  27     4295.50     4574.95    209.99 o
 -10  21  27      332.32      674.31     97.19 o
  -9  21  27      185.26      118.24    106.96 o
  -8  21  27    11476.36    11700.89    180.77 o
  -7  21  27      858.84      673.16    105.88 o
  -6  21  27     2045.58     2205.54     82.07 o
  -5  21  27       98.52       83.39     91.03 o
  -4  21  27     5818.74     5851.43    115.86 o
  -3  21  27     4641.39     4394.74    109.59 o
  -2  21  27     3230.06     2851.48     98.38 o
  -1  21  27       37.44       54.49    106.47 o
   0  21  27      521.75      777.76    129.39 o
 -10  22  27     2097.98     2174.57    109.60 o
  -9  22  27     1536.94     1532.06    111.52 o
  -8  22  27     1729.15     2056.12    116.01 o
  -7  22  27      964.16      848.73     93.06 o
  -6  22  27      219.37      338.98     89.70 o
  -5  22  27    17721.18    16693.22    196.00 o
  -4  22  27      370.63      367.87     87.60 o
  -3  22  27     3521.81     3872.10    158.71 o
  -2  22  27      287.01      225.33    114.16 o
  -1  22  27     2641.33     2269.45    114.90 o
   0  22  27      307.34      318.08    135.29 o
 -11  23  27     3474.81     3536.76    147.81 o
 -10  23  27       72.33     -103.24    109.08 o
  -9  23  27       46.31      103.14     99.93 o
  -8  23  27        1.42      -52.07     99.63 o
  -7  23  27     4808.09     5347.85     96.13 o
  -6  23  27       28.77      149.20    123.41 o
  -5  23  27      584.77      464.88    125.00 o
  -4  23  27        0.52      -54.95     98.93 o
  -3  23  27      524.82      361.36    123.23 o
  -2  23  27      932.37     1005.14    107.18 o
  -1  23  27     2398.06     2181.29    114.78 o
   0  23  27       29.81      150.53    239.03 o
 -11  24  27      680.63      969.50    116.57 o
 -10  24  27     6833.89     6259.61    121.71 o
  -9  24  27     2783.19     2312.48    143.92 o
  -8  24  27     1317.96     1083.05    107.37 o
  -7  24  27      839.50      909.05    107.98 o
  -6  24  27       57.95       76.49    100.46 o
  -5  24  27     1703.67     1776.44     94.10 o
  -4  24  27     1530.17     1210.15    113.52 o
  -3  24  27     2864.01     2585.94    117.41 o
  -2  24  27     1110.91     1018.09     94.63 o
  -1  24  27     1763.63     1657.93    160.22 o
   0  24  27       99.61      297.32    170.32 o
 -12  25  27     1079.33     1010.37    130.72 o
 -11  25  27     1671.01     1882.88    118.58 o
 -10  25  27     2071.42     2209.33    111.85 o
  -9  25  27      202.83      160.46    101.07 o
  -8  25  27     1487.60     1523.08    135.42 o
  -7  25  27     7064.57     6772.08    183.59 o
  -6  25  27     3930.00     3580.63    117.32 o
  -5  25  27      951.96      717.10    113.80 o
  -4  25  27     3088.49     2765.45    113.39 o
  -3  25  27     1571.45     1627.12    106.62 o
  -2  25  27     1060.30     1387.18    121.81 o
 -12  26  27     4350.37     4293.58    140.17 o
 -11  26  27      305.44      280.37    114.15 o
 -10  26  27        7.55      -24.55     98.17 o
  -9  26  27        3.16      -11.39     93.36 o
  -8  26  27      627.42      885.65    118.55 o
  -7  26  27      407.76      532.97     96.79 o
  -6  26  27     3741.60     3622.19    142.63 o
  -5  26  27      668.05      876.54    137.44 o
 -13  27  27      268.01      130.24    127.99 o
 -12  27  27       48.81       89.94    139.83 o
 -11  27  27     1045.04      865.16    114.95 o
 -10  27  27       21.75       99.96    115.40 o
  -9  27  27       60.99      100.67    113.39 o
  -8  27  27        6.38      -32.25    108.15 o
   0   1  28   324791.78   320813.09   2047.83 o
  -1   2  28   157461.05   160206.67   1005.45 o
   0   2  28   859438.63   885803.38   3202.63 o
  -1   3  28    30403.39    29024.54    137.15 o
   0   3  28     6677.13     7947.95     84.56 o
  -2   4  28    14017.87    14207.83    240.40 o
  -1   4  28    79075.03    83655.74    371.56 o
   0   4  28    46926.68    47401.19    418.69 o
  -2   5  28     1285.70     1096.60     59.85 o
  -1   5  28   186315.91   186824.47    733.72 o
   0   5  28    99101.05    96411.41    599.58 o
  -3   6  28   149432.39   142874.66   1108.50 o
  -2   6  28     5694.38     6481.82     65.17 o
  -1   6  28    70737.38    70492.91    228.42 o
   0   6  28    62619.07    58065.21    240.00 o
  -3   7  28   158169.64   158804.97    667.44 o
  -2   7  28   216243.19   207852.22   1238.45 o
  -1   7  28    17898.90    18328.60    127.36 o
   0   7  28    24166.56    24774.93    216.94 o
  -4   8  28   364565.97   387321.34   3876.73 o
  -3   8  28  1396520.63  1452731.88   4482.83 o
  -2   8  28    73300.58    73037.80    278.80 o
  -1   8  28     9247.94     9817.70     90.69 o
   0   8  28     6967.41     6119.45    111.29 o
  -4   9  28    80505.99    80201.22    279.19 o
  -3   9  28   763014.56   781706.44   4566.18 o
  -2   9  28    20973.54    19201.02    101.37 o
  -1   9  28    60347.15    65475.36    438.19 o
   0   9  28        2.28      168.92     88.37 o
  -5  10  28  1846954.75  1982621.00  12090.93 o
  -4  10  28    40816.81    38430.49    175.48 o
  -3  10  28    45069.02    43754.22    265.52 o
  -2  10  28   313518.47   323700.34   1411.87 o
  -1  10  28     9531.67     9847.78     95.15 o
   0  10  28    22234.36    21242.81    194.52 o
  -5  11  28     6206.97     5608.91     83.05 o
  -4  11  28      189.91       75.95     60.89 o
  -3  11  28    27404.79    27484.81    139.45 o
  -2  11  28    50168.02    48317.03    404.89 o
  -1  11  28    10438.44     9269.38     89.00 o
   0  11  28   272116.25   275365.66   2106.75 o
  -6  12  28    11437.62     9176.00    185.93 o
  -5  12  28      825.56      388.03     64.65 o
  -4  12  28    25409.93    23947.75    163.36 o
  -3  12  28    22391.47    20184.81    119.04 o
  -2  12  28       23.09       65.65     57.40 o
  -1  12  28     8059.42     8385.49    150.47 o
   0  12  28    66593.77    65798.31    472.13 o
  -6  13  28    10118.22     9735.69     86.91 o
  -5  13  28   196820.95   200574.34    904.96 o
  -4  13  28    23621.79    24119.82    200.30 o
  -3  13  28     1648.66     1298.48     84.22 o
  -2  13  28    28186.70    26841.93    213.30 o
  -1  13  28    81505.47    80051.25    420.75 o
   0  13  28   122142.88   126029.67   1142.07 o
  -7  14  28    11491.45    12972.63    196.68 o
  -6  14  28    52585.64    48997.53    341.68 o
  -5  14  28     2198.78     2487.53     85.89 o
  -4  14  28     9822.11    10426.08    111.43 o
  -3  14  28    12806.22    11815.12    116.48 o
  -2  14  28      719.36      692.80     75.89 o
  -1  14  28    69263.99    73304.90    526.22 o
   0  14  28    46109.28    45519.44    424.93 o
  -7  15  28     3252.34     3625.17    109.50 o
  -6  15  28     2459.43     1945.52     94.93 o
  -5  15  28    18616.67    18764.34    195.98 o
  -4  15  28     5167.33     5569.43     88.03 o
  -3  15  28    42534.04    43613.34    294.50 o
  -2  15  28    36465.75    35294.95    270.52 o
  -1  15  28    61205.79    59777.36    416.39 o
   0  15  28   375338.00   378135.47   2553.60 o
  -8  16  28   107788.98   104436.84    695.95 o
  -7  16  28    12563.82    12172.84    146.85 o
  -6  16  28     4004.92     3824.90     74.92 o
  -5  16  28     3550.96     3510.25     72.41 o
  -4  16  28      577.67      608.28     68.74 o
  -3  16  28     4532.08     4262.23     90.48 o
  -2  16  28    11060.09    10814.92    156.68 o
  -1  16  28        9.48      155.75     99.36 o
   0  16  28       15.22       94.88    115.41 o
  -8  17  28    10935.16    11332.28    137.84 o
  -7  17  28       90.66       61.92     77.60 o
  -6  17  28     1028.97      893.60     93.99 o
  -5  17  28     4918.64     4603.88    112.79 o
  -4  17  28      345.90      535.11     69.54 o
  -3  17  28    32910.65    32433.51    305.39 o
  -2  17  28      939.41      937.16     83.25 o
  -1  17  28     2215.39     2060.00     81.89 o
   0  17  28     3609.27     3617.63    141.79 o
  -9  18  28    12249.85    12105.66    249.19 o
  -8  18  28    45970.69    45707.83    402.27 o
  -7  18  28    22148.28    21984.49    197.43 o
  -6  18  28      783.78     1013.14     80.89 o
  -5  18  28       74.69      -44.84     82.41 o
  -4  18  28     6008.55     5728.55    135.87 o
  -3  18  28    11229.05    11922.89    203.44 o
  -2  18  28     6874.26     6650.74    122.93 o
  -1  18  28      708.88      756.47     77.96 o
   0  18  28    61422.54    58389.96    684.66 o
  -9  19  28    23955.44    22761.16    164.55 o
  -8  19  28    42565.79    41068.61    309.29 o
  -7  19  28       15.80      -60.29     71.49 o
  -6  19  28     5061.43     4917.82    105.27 o
  -5  19  28     9147.21     8895.13    127.26 o
  -4  19  28     1014.72      970.42     96.41 o
  -3  19  28     4090.23     4297.40    105.29 o
  -2  19  28     3564.43     3125.39    126.74 o
  -1  19  28      112.04      263.04     86.91 o
   0  19  28     1447.30     1697.92    154.60 o
 -10  20  28   265091.78   259791.59   2513.45 o
  -9  20  28    18739.15    18710.00    213.45 o
  -8  20  28     2997.18     2723.26    108.00 o
  -7  20  28    10883.00    10537.42    123.29 o
  -6  20  28     2256.03     1831.83    118.91 o
  -5  20  28    12766.08    12768.60    157.84 o
  -4  20  28       46.42      134.92     88.92 o
  -3  20  28     3712.71     3828.26     87.61 o
  -2  20  28     4610.03     4587.75    158.09 o
  -1  20  28      118.16      253.04     88.80 o
   0  20  28      455.01      753.54    142.93 o
 -10  21  28       26.97      -33.81     91.51 o
  -9  21  28     1472.61     1741.19    108.24 o
  -8  21  28      906.26      927.10    101.84 o
  -7  21  28       29.49      149.78     97.32 o
  -6  21  28    11747.95    11462.94    198.15 o
  -5  21  28     9863.65     9010.36    199.68 o
  -4  21  28    23496.66    23364.98    215.78 o
  -3  21  28     7732.37     7714.65    157.48 o
  -2  21  28      201.82      358.24    104.95 o
  -1  21  28      583.79      633.68    108.09 o
   0  21  28      713.57      636.43    160.32 o
 -11  22  28    26600.45    25909.89    305.48 o
 -10  22  28      270.75      213.76    101.61 o
  -9  22  28      811.86      590.26    122.80 o
  -8  22  28     4306.75     3705.86    103.27 o
  -7  22  28       13.79     -100.57    100.57 o
  -6  22  28     5277.65     5099.10    128.79 o
  -5  22  28    11554.62    11849.85    167.51 o
  -4  22  28     2415.04     2324.47     88.75 o
  -3  22  28      790.74     1188.02    111.11 o
  -2  22  28     2361.63     2490.95    120.96 o
  -1  22  28      687.59      808.33    111.30 o
   0  22  28      632.14      560.04    176.81 o
 -11  23  28      411.90      494.13    113.95 o
 -10  23  28    11878.30    11497.27    241.25 o
  -9  23  28      810.82      718.88    110.98 o
  -8  23  28      556.18      605.55     98.43 o
  -7  23  28     5035.66     5085.24    145.27 o
  -6  23  28    16653.10    17783.22    340.45 o
  -5  23  28     6884.54     6332.64    125.44 o
  -4  23  28    22088.39    23616.04    209.10 o
  -3  23  28     1684.72     1875.56    103.89 o
  -2  23  28      121.83       98.10     78.50 o
  -1  23  28        6.71       19.83     86.05 o
   0  23  28      127.16       46.60    176.18 o
 -12  24  28     3594.43     3618.29    183.07 o
 -11  24  28     1197.72     1214.79    126.10 o
 -10  24  28        0.97     -126.21    126.21 o
  -9  24  28     3808.48     4192.70    111.82 o
  -8  24  28      555.79      519.20     91.73 o
  -7  24  28      587.74      577.88     90.31 o
  -6  24  28    17070.59    18442.91    182.89 o
  -5  24  28    14767.68    14752.44    221.93 o
  -4  24  28     2285.24     2483.83    163.74 o
  -3  24  28      198.50      -69.44     95.85 o
  -2  24  28      717.98      598.97    100.46 o
  -1  24  28      154.07        6.04    117.48 o
   0  24  28      111.23       98.96    150.97 o
 -12  25  28     3645.55     3421.08    120.99 o
 -11  25  28     3270.52     2923.26    149.86 o
 -10  25  28     5989.37     6055.94    131.54 o
  -9  25  28      485.36      430.99    103.58 o
  -8  25  28     1805.66     1669.84    120.56 o
  -7  25  28     2723.24     2792.58    129.69 o
  -6  25  28     4198.64     4594.15    132.42 o
  -5  25  28    59136.62    61450.30    503.84 o
  -4  25  28       37.76      102.42    117.13 o
  -3  25  28     1037.13     1148.67    147.31 o
  -2  25  28     1035.34     1110.49    118.43 o
 -13  26  28    16903.79    15755.76    312.92 o
 -12  26  28     9733.09     9042.39    336.88 o
 -11  26  28      266.12      241.45    116.42 o
 -10  26  28       35.56      121.83     99.57 o
  -9  26  28        3.53       45.26     97.41 o
  -8  26  28       60.02      138.53    113.59 o
  -7  26  28      159.17      140.52     90.70 o
  -6  26  28      197.02       48.95    103.05 o
  -5  26  28      189.75       95.25    100.79 o
 -13  27  28       92.12      246.73    129.43 o
 -12  27  28     1143.82     1219.44    114.51 o
 -11  27  28      305.99      327.68    101.66 o
 -10  27  28       74.48      138.86    111.68 o
  -9  27  28     2728.92     2669.58    121.18 o
  -8  27  28     1725.31     1614.03    150.16 o
   0   1  29   200165.81   200352.55   1198.36 o
   0   2  29   573814.19   584435.31   2982.52 o
  -1   3  29    17029.47    18194.68     86.78 o
   0   3  29    64622.99    67039.15    374.79 o
  -1   4  29    82897.62    83615.96    363.92 o
   0   4  29   525898.38   543818.63   2875.38 o
  -2   5  29    18350.37    19932.63     94.50 o
  -1   5  29    16687.36    17696.19    130.16 o
   0   5  29    46488.01    46222.63    219.20 o
  -2   6  29    25369.91    25131.34     94.07 o
  -1   6  29    69798.61    69768.25    349.52 o
   0   6  29       27.24       79.58     68.82 o
  -3   7  29   314119.88   316111.75   1710.09 o
  -2   7  29    17299.35    16211.26    143.13 o
  -1   7  29    22496.38    21744.73    144.36 o
   0   7  29   147868.86   142803.17    676.90 o
  -3   8  29   680900.94   714454.25   3220.93 o
  -2   8  29    92861.20    94301.02    442.36 o
  -1   8  29      961.21     1205.21     81.39 o
   0   8  29    48707.81    51639.95    319.35 o
  -4   9  29      444.16      518.86     60.38 o
  -3   9  29    82936.97    78974.99    386.58 o
  -2   9  29    10029.21     9831.56     88.78 o
  -1   9  29      173.84      103.49     48.01 o
   0   9  29    69792.39    70055.88    829.15 o
  -4  10  29      253.30      381.02     76.02 o
  -3  10  29    77313.41    73101.76    366.46 o
  -2  10  29    17645.91    17318.84    129.23 o
  -1  10  29    58012.67    60048.45    313.91 o
   0  10  29      206.33      499.51     94.77 o
  -5  11  29    74186.46    77017.53    436.19 o
  -4  11  29     1794.07     1835.39     63.86 o
  -3  11  29      802.85     1116.89     54.27 o
  -2  11  29    10212.25    10005.63    106.82 o
  -1  11  29    11661.80    11189.07    103.85 o
   0  11  29     4411.89     5000.33    188.53 o
  -5  12  29     3425.81     3341.29     92.60 o
  -4  12  29    20519.43    19488.61    146.46 o
  -3  12  29     8516.34     9121.25     90.72 o
  -2  12  29    53906.96    53120.38    410.46 o
  -1  12  29    12932.61    12604.71    120.74 o
   0  12  29    54703.94    50552.20   1982.41 o
  -6  13  29    16251.84    15020.41    151.54 o
  -5  13  29    19004.38    19598.14    126.87 o
  -4  13  29    11643.33    12343.59    187.33 o
  -3  13  29     5898.21     5141.23     89.48 o
  -2  13  29     5484.44     6009.33     87.62 o
  -1  13  29   103331.15   106031.33    610.35 o
   0  13  29   111340.03   110161.34    855.38 o
  -6  14  29    12125.61    12087.15    137.85 o
  -5  14  29   100912.63    98284.88    512.02 o
  -4  14  29    21591.32    22052.26    195.33 o
  -3  14  29    79256.71    82643.84    596.96 o
  -2  14  29    35098.00    35610.89    172.93 o
  -1  14  29     1585.52     1419.66     84.14 o
   0  14  29      994.10      796.22    105.47 o
  -7  15  29    15673.03    15725.60    198.53 o
  -6  15  29    39872.52    38918.95    253.65 o
  -5  15  29       32.06       56.65     70.11 o
  -4  15  29    42890.55    42623.19    233.60 o
  -3  15  29      494.97      592.13     64.42 o
  -2  15  29    20200.35    20836.09    179.19 o
  -1  15  29    22968.25    21733.68    236.98 o
   0  15  29    12844.56    13149.48    297.07 o
  -7  16  29    59626.40    59983.51    412.79 o
  -6  16  29    16622.84    17452.14    162.43 o
  -5  16  29     1493.66     1607.28    102.79 o
  -4  16  29      902.07      739.83     69.09 o
  -3  16  29    14909.00    14837.89    178.54 o
  -2  16  29       38.10        0.68     80.21 o
  -1  16  29     4328.47     4598.68     89.24 o
   0  16  29     2975.63     3441.35    193.40 o
  -8  17  29   109527.81   111998.02    537.48 o
  -7  17  29     3907.14     3864.65    104.45 o
  -6  17  29      270.34      121.91     89.74 o
  -5  17  29       45.73      118.94     90.09 o
  -4  17  29      983.03     1003.79     88.75 o
  -3  17  29     2108.49     2132.14     89.72 o
  -2  17  29      316.47      289.16     74.95 o
  -1  17  29     1498.48     1693.19     97.26 o
   0  17  29    13060.99    13959.54    222.51 o
  -8  18  29    12474.16    13601.80    181.72 o
  -7  18  29    67425.14    66437.54    544.05 o
  -6  18  29     4760.69     5176.28    104.12 o
  -5  18  29    49087.78    48689.08    347.47 o
  -4  18  29       75.49       71.98     89.94 o
  -3  18  29     4970.93     4480.78    118.01 o
  -2  18  29     4239.72     4293.13    104.56 o
  -1  18  29       47.33       72.79     83.25 o
   0  18  29    22565.73    23286.63    433.71 o
  -9  19  29     2627.35     2468.09     96.20 o
  -8  19  29     1008.12     1267.96    104.20 o
  -7  19  29     4488.07     4971.65    138.32 o
  -6  19  29    10248.63    10635.90    106.82 o
  -5  19  29      697.30      699.04     74.67 o
  -4  19  29      378.26      297.21     93.06 o
  -3  19  29      281.85      167.82     85.98 o
  -2  19  29      882.25      885.58     87.25 o
  -1  19  29      589.57      546.27    118.77 o
   0  19  29     6959.89     7450.18    195.88 o
  -9  20  29     8054.55     7861.18    112.38 o
  -8  20  29       59.75       28.15    115.15 o
  -7  20  29      234.45      152.69     92.24 o
  -6  20  29      803.95     1246.16    116.86 o
  -5  20  29      729.29      745.72     83.90 o
  -4  20  29     6204.19     6124.01    128.77 o
  -3  20  29      249.51      286.99     74.23 o
  -2  20  29      107.66       84.39     96.23 o
  -1  20  29      477.87      485.98     95.22 o
   0  20  29      193.28      152.95    184.88 o
 -10  21  29     6368.23     6038.32    117.91 o
  -9  21  29     5579.30     5221.96    142.97 o
  -8  21  29     4873.59     4588.97    121.78 o
  -7  21  29      583.03      408.15     89.29 o
  -6  21  29      196.68      164.48     83.24 o
  -5  21  29      278.68      283.19    110.54 o
  -4  21  29    42850.54    40825.15    319.25 o
  -3  21  29     4495.16     4373.10    113.76 o
  -2  21  29      866.21      823.16     85.52 o
  -1  21  29    11611.35    11331.46    189.88 o
   0  21  29     6826.55     6901.77    281.32 o
 -10  22  29     4982.02     5113.81    115.94 o
  -9  22  29     4533.10     5032.87    149.93 o
  -8  22  29     1453.17     1246.89     96.72 o
  -7  22  29      112.55       -8.76     79.43 o
  -6  22  29     5009.92     5072.60    103.14 o
  -5  22  29      255.23      203.01     99.63 o
  -4  22  29     5347.66     5558.16    130.07 o
  -3  22  29    18565.58    20203.14    304.76 o
  -2  22  29      121.56      218.84    100.70 o
  -1  22  29     1341.09     1880.33    115.80 o
   0  22  29      666.41      665.07    214.88 o
 -11  23  29     8464.71     8361.66    141.03 o
 -10  23  29      799.42      773.47    126.54 o
  -9  23  29      533.22      643.16    125.11 o
  -8  23  29     2403.26     2796.88     89.27 o
  -7  23  29      592.83      689.59    107.73 o
  -6  23  29    18721.72    19577.64    316.63 o
  -5  23  29      696.74      759.90    109.70 o
  -4  23  29      118.29      242.35    106.58 o
  -3  23  29     3007.26     3640.97    128.32 o
  -2  23  29     3333.66     3374.27    106.52 o
  -1  23  29      270.18      227.64    107.26 o
   0  23  29     9763.98    10658.59    400.03 o
 -11  24  29       18.42      -21.00    106.73 o
 -10  24  29        1.83      107.64    119.95 o
  -9  24  29      245.02      410.50     95.65 o
  -8  24  29     1060.58     1143.56    106.71 o
  -7  24  29       92.14       62.71     99.56 o
  -6  24  29     4309.68     4101.64    134.21 o
  -5  24  29      317.75      488.07     99.89 o
  -4  24  29      579.17      587.75    117.19 o
  -3  24  29     3252.46     3449.39    135.45 o
  -2  24  29      240.51      234.40    106.05 o
  -1  24  29     4267.79     4167.51    149.83 o
   0  24  29     2448.41     2370.83    167.42 o
 -12  25  29      649.18      598.70    112.05 o
 -11  25  29      742.80      726.12    158.30 o
 -10  25  29     4943.89     4913.78    132.58 o
  -9  25  29        6.58      -76.39    112.43 o
  -8  25  29        6.15       26.21    135.15 o
  -7  25  29     2054.75     2503.62    109.41 o
  -6  25  29      955.60      858.75     92.31 o
  -5  25  29      292.59      496.51    101.30 o
  -4  25  29       55.85       65.22    109.45 o
  -3  25  29       39.76      112.64    118.79 o
 -12  26  29    16407.73    17154.73    347.84 o
 -11  26  29     1700.73     1611.84    130.76 o
 -10  26  29      410.29      439.12    112.61 o
  -9  26  29     2120.00     2246.85    114.50 o
  -8  26  29     3461.79     3297.08    144.23 o
  -7  26  29      318.28      157.51     87.97 o
  -6  26  29     1372.35     1560.97    135.94 o
  -5  26  29      303.51      474.42    122.65 o
 -13  27  29     1041.64     1290.60    151.85 o
 -12  27  29      832.29     1137.48    145.81 o
 -11  27  29      393.71      363.07    106.18 o
 -10  27  29       79.50      -27.92    117.58 o
  -9  27  29      194.08      254.05    103.48 o
  -8  27  29      523.93      596.16    131.63 o
   0   0  30    19282.96    24623.25    336.68 o
   0   1  30    58948.39    58884.91    254.31 o
  -1   2  30    61857.60    60979.32    523.35 o
   0   2  30    22832.94    22584.87    198.85 o
  -1   3  30     2079.11     2949.24     49.74 o
   0   3  30     9074.72     8135.87     76.10 o
  -2   4  30    13134.03    14202.31    252.18 o
  -1   4  30    46712.49    49732.30    276.38 o
   0   4  30   483825.56   498130.13   2531.20 o
  -2   5  30   271312.75   289159.44   1179.34 o
  -1   5  30     9556.25     9033.75     60.66 o
   0   5  30    23975.50    24667.01    234.21 o
  -3   6  30     7493.07     7273.15    143.99 o
  -2   6  30    42742.32    43260.50    198.37 o
  -1   6  30    45846.73    46046.93    224.86 o
   0   6  30    45810.16    44569.28    291.44 o
  -3   7  30    14931.93    14170.60    107.77 o
  -2   7  30    92887.55    94429.70    418.02 o
  -1   7  30   199680.14   207056.34   1020.92 o
   0   7  30    49638.93    48334.86    263.17 o
  -4   8  30    66271.19    63190.70    283.00 o
  -3   8  30    32106.02    33878.29    176.16 o
  -2   8  30     5307.58     3750.20     76.82 o
  -1   8  30     8741.92     9483.92     70.72 o
   0   8  30   578417.50   628900.25   4951.03 o
  -4   9  30    27558.54    21975.32    116.93 o
  -3   9  30     1432.72     1444.85     93.82 o
  -2   9  30    49760.60    48844.36    243.71 o
  -1   9  30      902.57      963.00     58.69 o
   0   9  30    38578.67    35228.27    261.36 o
  -5  10  30    16688.92    19159.65    248.07 o
  -4  10  30      363.54      522.94     60.56 o
  -3  10  30   128646.30   126348.79    762.26 o
  -2  10  30    26665.17    26750.14    154.09 o
  -1  10  30    85812.32    85644.15    529.42 o
   0  10  30   139513.52   129012.19   1037.26 o
  -5  11  30   161891.17   167169.03   1386.72 o
  -4  11  30      416.92      433.21     81.84 o
  -3  11  30     1202.28     1373.37     64.12 o
  -2  11  30    17184.88    17021.01    137.37 o
  -1  11  30       11.65       45.11     68.24 o
   0  11  30    67144.70    67545.58    484.66 o
  -6  12  30     1002.80      929.66    115.17 o
  -5  12  30     7385.49     7409.78     86.02 o
  -4  12  30   119927.84   121487.50    832.75 o
  -3  12  30    11433.46    11133.84    101.10 o
  -2  12  30    58556.96    63684.62    315.86 o
  -1  12  30    32157.46    36821.32    196.59 o
   0  12  30    11341.87    11537.82    155.13 o
  -6  13  30    20428.20    18338.04    208.64 o
  -5  13  30    26007.21    25634.87    124.18 o
  -4  13  30   154057.05   162530.67    756.67 o
  -3  13  30    29128.11    31235.58    201.65 o
  -2  13  30      204.27      345.66     92.74 o
  -1  13  30     1935.07     2121.88     99.49 o
   0  13  30     2137.72     2198.03    130.18 o
  -7  14  30      983.80      847.42    121.25 o
  -6  14  30     2088.85     1786.77     74.34 o
  -5  14  30   147566.17   150050.91    999.38 o
  -4  14  30    20884.53    20532.16    179.48 o
  -3  14  30    47377.39    50228.63    280.19 o
  -2  14  30    48409.27    47331.36    304.17 o
  -1  14  30     5153.38     5465.25    101.14 o
   0  14  30    39651.23    40215.79    276.02 o
  -7  15  30     1450.35     1914.59     84.26 o
  -6  15  30     3424.15     3318.20     92.19 o
  -5  15  30     3600.02     4288.22     81.74 o
  -4  15  30       16.79       40.78     71.07 o
  -3  15  30      812.33     1164.55     89.58 o
  -2  15  30     9652.43     9201.76    119.23 o
  -1  15  30    55003.45    57793.66    361.18 o
   0  15  30    10231.21    10181.97    267.68 o
  -8  16  30      977.34      711.21    113.58 o
  -7  16  30     4436.48     4321.33    100.97 o
  -6  16  30    14116.23    14065.64    115.78 o
  -5  16  30      792.93      839.60     78.18 o
  -4  16  30     2916.07     2823.38    100.52 o
  -3  16  30       14.41       -4.58     63.59 o
  -2  16  30     4117.43     3976.84    100.37 o
  -1  16  30    10729.82    11993.47    141.60 o
   0  16  30     8099.06     8906.69    192.69 o
  -8  17  30    48521.93    45985.32    269.04 o
  -7  17  30     1074.31     1365.87     98.20 o
  -6  17  30     5901.88     5692.49     99.42 o
  -5  17  30      505.52      743.65     96.63 o
  -4  17  30      138.05      136.52     64.89 o
  -3  17  30    36221.57    35289.12    422.47 o
  -2  17  30    64193.47    64761.62    371.56 o
  -1  17  30     1866.86     1778.36     76.46 o
   0  17  30     8092.24     7950.53    189.53 o
  -9  18  30     4770.53     4631.23    150.52 o
  -8  18  30     1644.45     1789.00     92.06 o
  -7  18  30    50959.57    53690.75    348.43 o
  -6  18  30       11.04      -84.29    120.14 o
  -5  18  30     1974.80     2103.04     95.36 o
  -4  18  30    33283.63    34502.08    334.28 o
  -3  18  30     2739.90     2686.91    100.13 o
  -2  18  30     2427.00     1972.67     81.85 o
  -1  18  30     9753.28     9587.67    131.25 o
   0  18  30     1757.99     1667.43    180.13 o
  -9  19  30    16010.39    16549.10    260.99 o
  -8  19  30     3562.16     3658.64    108.84 o
  -7  19  30     3713.29     4357.92    148.42 o
  -6  19  30     1066.84     1418.40     92.62 o
  -5  19  30     5442.94     5626.50     94.17 o
  -4  19  30    22488.88    22018.30    194.48 o
  -3  19  30       26.43       43.78     90.63 o
  -2  19  30      130.93      229.62     89.03 o
  -1  19  30     9382.38     9852.92    161.97 o
   0  19  30     4457.19     3803.94    203.77 o
 -10  20  30     8939.62     8701.52    230.29 o
  -9  20  30     8128.85     7494.02    119.16 o
  -8  20  30    48838.16    49432.57    537.40 o
  -7  20  30     1041.50      827.97    105.31 o
  -6  20  30      337.69      337.50     89.55 o
  -5  20  30       20.16       46.14     86.72 o
  -4  20  30      377.83      388.56    129.52 o
  -3  20  30        5.40      -79.11     79.11 o
  -2  20  30    12785.45    13979.80    223.00 o
  -1  20  30      134.56      232.10     99.94 o
   0  20  30     8458.73     7799.18    335.58 o
 -10  21  30     5670.85     5865.08    108.68 o
  -9  21  30      697.22      653.49    103.65 o
  -8  21  30     1770.84     2376.03    116.91 o
  -7  21  30    10126.07    10329.83    125.20 o
  -6  21  30       46.03      217.22    105.10 o
  -5  21  30     1580.74     1703.73    104.59 o
  -4  21  30     1500.78     1823.00    100.25 o
  -3  21  30      629.01      829.83     90.89 o
  -2  21  30     4077.11     4021.97    135.98 o
  -1  21  30    25238.28    23462.91    313.36 o
   0  21  30     1225.36     1506.75    144.28 o
 -11  22  30      292.30      285.68    121.28 o
 -10  22  30     2482.22     2501.82    105.27 o
  -9  22  30       88.47      -19.04    110.08 o
  -8  22  30        0.82       32.88     94.34 o
  -7  22  30      227.45      184.31    106.35 o
  -6  22  30      600.62      679.09     84.79 o
  -5  22  30     1925.03     1660.38     94.20 o
  -4  22  30      512.82      591.05    126.08 o
  -3  22  30    15494.24    16100.71    275.31 o
  -2  22  30      102.95       81.02     96.29 o
  -1  22  30      444.46      718.77    116.34 o
   0  22  30      417.14      637.25    147.65 o
 -11  23  30      388.43      249.95     89.85 o
 -10  23  30       75.54      264.92    107.61 o
  -9  23  30    17955.07    17383.33    362.22 o
  -8  23  30     3872.51     3874.19    147.42 o
  -7  23  30       49.38      225.80    105.31 o
  -6  23  30    14236.74    13960.52    257.89 o
  -5  23  30     8438.73     8824.50    149.95 o
  -4  23  30        0.83      144.25     93.60 o
  -3  23  30     1563.59     1533.54    136.91 o
  -2  23  30     4012.35     3349.99    147.50 o
  -1  23  30       76.82      203.91    112.49 o
   0  23  30     3523.76     3553.22    164.51 o
 -12  24  30      551.75      687.07    149.44 o
 -11  24  30     1315.72     1122.78    109.85 o
 -10  24  30      226.25      301.84    110.97 o
  -9  24  30       84.73       98.46    115.20 o
  -8  24  30     2554.70     2456.47    123.73 o
  -7  24  30     1603.93     1670.09     95.14 o
  -6  24  30      732.90      689.68     92.74 o
  -5  24  30     7425.84     8241.77    153.08 o
  -4  24  30    15084.50    15617.88    266.99 o
  -3  24  30      764.73      684.68    106.99 o
  -2  24  30        6.43        1.58    122.96 o
  -1  24  30       13.96      115.67    132.57 o
 -12  25  30     5386.46     5251.14    137.48 o
 -11  25  30       27.18      -92.42    113.50 o
 -10  25  30      838.81      729.23    104.71 o
  -9  25  30      207.46      138.82    109.02 o
  -8  25  30      477.09      587.93     90.91 o
  -7  25  30     4611.11     4477.94    152.65 o
  -6  25  30     6069.98     5936.40    153.77 o
  -5  25  30     1081.89     1347.91    126.50 o
  -4  25  30       23.46      143.33    119.36 o
  -3  25  30      548.95      649.98    105.86 o
 -13  26  30       17.25       70.98    151.17 o
 -12  26  30       70.60      107.78    121.09 o
 -11  26  30    10195.03     9108.71    174.14 o
 -10  26  30     2863.71     2752.44    117.53 o
  -9  26  30     6294.72     6002.90    148.48 o
  -8  26  30      135.80       60.84    104.44 o
  -7  26  30      251.25      221.00    107.73 o
  -6  26  30     4863.43     4974.24    261.93 o
  -5  26  30        0.62     -118.78    118.78 o
 -13  27  30      928.92      827.09    140.92 o
 -12  27  30      632.74      841.82    117.90 o
 -11  27  30     2805.69     3281.18    129.59 o
 -10  27  30      722.84      498.02    131.63 o
  -9  27  30      468.09      400.46    100.69 o
   0   1  31   254903.66   239348.83   2055.92 o
   0   2  31     3370.97     2768.36     80.35 o
  -1   3  31   101069.75    98868.40    384.16 o
   0   3  31     2976.31     3372.41     62.68 o
  -1   4  31    88431.02    91895.34    504.78 o
   0   4  31    31754.95    31210.71    145.98 o
  -2   5  31    58266.85    56907.52    288.30 o
  -1   5  31      767.24      696.26     53.65 o
   0   5  31   160962.25   158148.55    952.39 o
  -2   6  31    13882.65    13200.95     77.74 o
  -1   6  31   120463.60   118577.88    480.34 o
   0   6  31    11992.44    12996.92    141.66 o
  -3   7  31   156859.09   143352.14    873.79 o
  -2   7  31     6273.85     6197.41     59.88 o
  -1   7  31    25628.67    22228.67    147.41 o
   0   7  31    86632.70    86260.58    444.47 o
  -3   8  31     8927.69    10814.57    106.74 o
  -2   8  31   195890.95   198876.13    788.21 o
  -1   8  31      114.97      291.40     65.59 o
   0   8  31   141207.84   141041.38   1352.35 o
  -4   9  31     6338.92     6141.02     86.97 o
  -3   9  31     8346.35     8140.78     80.49 o
  -2   9  31   156479.47   151892.78    568.45 o
  -1   9  31     5806.68     4637.45     73.28 o
   0   9  31       23.15        3.22    149.56 o
  -4  10  31   243826.11   237468.69   1231.63 o
  -3  10  31     3638.31     2982.05     67.97 o
  -2  10  31       93.12      171.61     81.44 o
  -1  10  31    65936.53    62250.84    359.51 o
   0  10  31    99284.15    92610.60    734.61 o
  -5  11  31     1236.99     1248.90     84.43 o
  -4  11  31      433.41      611.34     75.97 o
  -3  11  31   227132.80   229313.89   1490.95 o
  -2  11  31     4272.13     4398.67     92.25 o
  -1  11  31     1914.94     1654.33     60.27 o
   0  11  31       66.58      124.39    103.65 o
  -5  12  31       37.27       28.43     65.74 o
  -4  12  31    34734.74    36168.45    231.21 o
  -3  12  31      755.17      935.14     81.20 o
  -2  12  31     8703.52     7659.25     83.57 o
  -1  12  31    52394.78    53193.67    324.56 o
   0  12  31     5257.79     4580.62    156.92 o
  -6  13  31     5406.24     4938.86     87.49 o
  -5  13  31     5812.52     4729.93     89.75 o
  -4  13  31     2842.70     1603.08    103.74 o
  -3  13  31    18012.67    17751.89    137.21 o
  -2  13  31     1988.68     2244.61     85.21 o
  -1  13  31    63079.54    60978.36    429.25 o
   0  13  31      749.14      760.75     93.64 o
  -6  14  31     9713.99     9849.26    125.57 o
  -5  14  31    35641.81    37791.65    327.97 o
  -4  14  31      234.99      245.30     87.47 o
  -3  14  31    20870.68    21228.42    154.62 o
  -2  14  31      280.66      430.25    137.98 o
  -1  14  31      136.24       15.26     82.13 o
   0  14  31    42248.07    39757.46    680.44 o
  -7  15  31    13909.09    13439.94    126.98 o
  -6  15  31     8591.53     8805.14    117.02 o
  -5  15  31    65848.48    65465.15    306.50 o
  -4  15  31     3980.23     4578.93    119.54 o
  -3  15  31     8124.15     7860.15    107.29 o
  -2  15  31        2.73      232.58     75.13 o
  -1  15  31     9916.05    10067.93    109.51 o
   0  15  31      175.11      282.62    178.18 o
  -7  16  31    17061.58    16453.40    210.36 o
  -6  16  31     3445.90     4074.21    135.13 o
  -5  16  31      829.63      857.19     77.85 o
  -4  16  31     5837.46     6626.17    107.97 o
  -3  16  31     1198.82     1358.68     71.89 o
  -2  16  31     5440.41     5070.30    113.35 o
  -1  16  31      588.27      726.02     99.20 o
   0  16  31    18818.72    19685.95    295.42 o
  -8  17  31      746.20      474.57     89.27 o
  -7  17  31      117.54      107.88    108.14 o
  -6  17  31    47006.18    47580.08    248.54 o
  -5  17  31      749.48      855.40     78.47 o
  -4  17  31      538.45      570.81     95.65 o
  -3  17  31     4173.73     3721.85    148.84 o
  -2  17  31    37008.56    38183.91    291.84 o
  -1  17  31        2.18       83.92     69.18 o
   0  17  31     5393.31     5492.72    198.97 o
  -8  18  31        5.21       12.70     87.93 o
  -7  18  31     8594.64     9434.23    110.95 o
  -6  18  31     1349.90     1451.30     96.61 o
  -5  18  31     2338.47     1997.46    119.65 o
  -4  18  31     9330.31     9280.47    128.53 o
  -3  18  31    19806.28    18500.75    198.44 o
  -2  18  31      471.92      329.12     75.95 o
  -1  18  31      208.36      218.98     77.92 o
   0  18  31     3011.83     3849.54    167.44 o
  -9  19  31     2377.57     2286.22    103.38 o
  -8  19  31     1181.70     1181.45     95.10 o
  -7  19  31     1144.31     1528.64    103.38 o
  -6  19  31     2531.91     2967.38     95.54 o
  -5  19  31       61.00       47.83     86.37 o
  -4  19  31     3214.57     2783.37    102.45 o
  -3  19  31      125.18      154.13     92.32 o
  -2  19  31      682.74      840.10     93.88 o
  -1  19  31      549.16      753.03    114.84 o
   0  19  31      370.64      482.09    135.89 o
  -9  20  31     3213.58     2409.86    119.53 o
  -8  20  31    28588.03    30744.64    339.35 o
  -7  20  31     1004.13      911.62    105.40 o
  -6  20  31      944.29      951.12     75.83 o
  -5  20  31    10481.93    10126.92    155.64 o
  -4  20  31     5475.98     6014.14    171.66 o
  -3  20  31     4369.58     4476.87    116.88 o
  -2  20  31       11.02       50.55     89.02 o
  -1  20  31       13.03       45.19     76.66 o
   0  20  31    22423.19    22170.67    369.17 o
 -10  21  31       87.74       48.85     92.62 o
  -9  21  31     5002.87     4951.17    126.97 o
  -8  21  31        0.33        4.38    105.57 o
  -7  21  31     1103.86     1157.12    109.87 o
  -6  21  31      168.59      164.45     92.64 o
  -5  21  31      646.21      526.96     82.60 o
  -4  21  31      947.70     1121.49     95.45 o
  -3  21  31       82.05      151.61     85.55 o
  -2  21  31      208.42      151.74     99.26 o
  -1  21  31     2253.44     2684.46    109.25 o
   0  21  31     3393.73     3387.99    154.43 o
 -10  22  31      537.58      604.77     94.67 o
  -9  22  31     2097.98     2491.97    110.96 o
  -8  22  31      163.17      179.21     95.48 o
  -7  22  31     4563.65     5050.15    118.86 o
  -6  22  31     2503.86     2663.40    106.42 o
  -5  22  31      829.59      884.15    113.09 o
  -4  22  31      803.02      964.39     89.19 o
  -3  22  31     4299.63     4596.90    188.63 o
  -2  22  31       54.00      -21.25     88.49 o
  -1  22  31     6349.18     7180.68    290.14 o
   0  22  31        1.30      145.42    144.25 o
 -11  23  31     1546.97     1147.76     99.40 o
 -10  23  31     3202.32     2911.67    107.88 o
  -9  23  31     1626.20     2019.94    110.72 o
  -8  23  31       47.58       49.90    112.75 o
  -7  23  31      513.33      400.60    110.24 o
  -6  23  31     9347.06     9058.24    155.67 o
  -5  23  31    13513.22    13867.94    298.64 o
  -4  23  31        1.51       55.97     97.79 o
  -3  23  31       31.23      -40.85    110.80 o
  -2  23  31      227.45      184.58    103.58 o
  -1  23  31     1207.15     1468.13    136.42 o
   0  23  31       65.66     -110.86    160.22 o
 -11  24  31       43.93       95.62    103.53 o
 -10  24  31      408.37      738.16    109.46 o
  -9  24  31      910.75      930.71    119.89 o
  -8  24  31      640.37      562.67     91.66 o
  -7  24  31      468.50      641.42    104.75 o
  -6  24  31     4380.91     4530.25    153.04 o
  -5  24  31     1865.95     1779.06    117.62 o
  -4  24  31        4.35      140.98    120.56 o
  -3  24  31       86.07      115.56    109.36 o
  -2  24  31       23.72       60.67    105.25 o
  -1  24  31      404.10      515.77    138.32 o
 -12  25  31     3448.82     3342.75    138.52 o
 -11  25  31     1583.75     2017.41    109.91 o
 -10  25  31     6115.20     6269.71    157.89 o
  -9  25  31      850.72     1009.39    113.19 o
  -8  25  31      141.08      355.57     85.84 o
  -7  25  31     2601.70     3389.58    141.99 o
  -6  25  31      843.80      769.94    111.87 o
  -5  25  31       20.20      -11.92    103.66 o
  -4  25  31      341.99      484.81    101.12 o
  -3  25  31     3036.52     3550.27    137.64 o
 -12  26  31     1470.40     1537.32    116.31 o
 -11  26  31     1294.27     1619.10    118.01 o
 -10  26  31      253.41      264.91    122.12 o
  -9  26  31      774.84      743.33    112.55 o
  -8  26  31      169.29      243.30     88.86 o
  -7  26  31     2858.49     3070.76    136.76 o
  -6  26  31       35.67       50.98    104.99 o
  -5  26  31     1300.38     1322.26    111.47 o
 -13  27  31       51.34      -44.90    118.81 o
 -12  27  31     2022.91     2106.76    130.39 o
 -11  27  31     1528.26     1386.29    134.52 o
 -10  27  31       26.98      175.15    123.42 o
  -9  27  31       98.31      329.65    106.15 o
   0   0  32   582812.19   551790.00   4925.45 o
   0   1  32     1709.94     1410.72     80.25 o
  -1   2  32    21602.47    22696.50    124.70 o
   0   2  32    36301.37    27869.72    134.98 o
  -1   3  32    68331.28    71408.41    211.37 o
   0   3  32    10534.64    14216.64    108.74 o
  -2   4  32    43223.79    39873.04    300.31 o
  -1   4  32    10050.73     8185.21     65.55 o
   0   4  32     1170.51     1173.59     75.70 o
  -2   5  32    47242.99    46560.29    257.00 o
  -1   5  32    81751.55    85270.10    399.70 o
   0   5  32    57609.50    57528.58    404.59 o
  -3   6  32     6770.55    13080.59    253.37 o
  -2   6  32     3256.66     2774.05     50.22 o
  -1   6  32    56398.75    51829.99    234.68 o
   0   6  32   133364.59   153916.39    932.47 o
  -3   7  32    73130.95    70224.89    276.21 o
  -2   7  32    20947.31    21681.21    134.04 o
  -1   7  32     4624.87     5256.64     61.21 o
   0   7  32    31840.31    29522.44    359.79 o
  -4   8  32     5023.51     6814.50    105.35 o
  -3   8  32    41295.35    33884.75    247.93 o
  -2   8  32     5513.76     5842.44     77.81 o
  -1   8  32    50014.12    47277.56    293.04 o
   0   8  32   164699.55   158982.34   1592.54 o
  -4   9  32     4988.60     4036.15     82.17 o
  -3   9  32      168.38      111.74     64.25 o
  -2   9  32    28527.77    30295.37    122.06 o
  -1   9  32    18101.58    16750.49    195.68 o
   0   9  32    34238.82    27657.58    425.09 o
  -5  10  32    87374.09    89866.80    806.02 o
  -4  10  32     7556.92     7767.75     87.34 o
  -3  10  32    20239.75    20101.08    132.78 o
  -2  10  32       13.16      -31.53     55.78 o
  -1  10  32     1943.06     1974.46     75.10 o
   0  10  32      662.89      619.09     77.70 o
  -5  11  32    15418.23    13900.08    148.50 o
  -4  11  32    10929.34    10623.22     83.18 o
  -3  11  32    11887.14    11245.86    169.63 o
  -2  11  32     8962.53     7051.17     90.16 o
  -1  11  32    21087.57    21496.97    194.97 o
   0  11  32    15514.95    13557.33    183.11 o
  -6  12  32    24120.91    28602.52    229.02 o
  -5  12  32     3735.35     3060.08     90.11 o
  -4  12  32    18602.49    18839.87    168.97 o
  -3  12  32    10629.54     7799.14    102.98 o
  -2  12  32     3648.68     3527.02     92.95 o
  -1  12  32      131.77       45.08     82.24 o
   0  12  32    29341.14    28094.63    237.87 o
  -6  13  32    69227.36    69947.34    445.12 o
  -5  13  32     4670.21     4985.11    116.08 o
  -4  13  32     2458.48     2261.10    109.91 o
  -3  13  32   113300.76   111148.91    596.15 o
  -2  13  32    20725.14    20606.15    183.80 o
  -1  13  32     4576.48     4989.63     91.40 o
   0  13  32       13.45       54.66    119.80 o
  -7  14  32    11075.96    11134.80    241.15 o
  -6  14  32     6806.33     5353.01    110.33 o
  -5  14  32     2475.30     2545.59     88.12 o
  -4  14  32      562.81      705.88    102.20 o
  -3  14  32    13769.83    12832.12    132.07 o
  -2  14  32      890.17      991.45     97.26 o
  -1  14  32      137.67       14.64     81.45 o
   0  14  32     7256.35     7125.95    163.95 o
  -7  15  32      135.27      145.01     76.07 o
  -6  15  32      776.07     1229.95     94.78 o
  -5  15  32    14995.93    14792.31    123.71 o
  -4  15  32    23621.40    23380.16    219.58 o
  -3  15  32    36100.01    40966.10    301.17 o
  -2  15  32     1095.33     1306.48     75.89 o
  -1  15  32     1422.48     1326.76     88.41 o
   0  15  32    22148.92    24651.40    419.87 o
  -8  16  32     3330.40     3398.21    122.90 o
  -7  16  32     6427.43     6868.50    107.23 o
  -6  16  32     4074.44     4034.88     83.34 o
  -5  16  32    51562.13    51415.56    374.32 o
  -4  16  32    21493.25    21981.34    224.47 o
  -3  16  32    14304.97    15182.51    197.93 o
  -2  16  32      517.71      707.88     84.54 o
  -1  16  32      217.63      190.37     99.66 o
   0  16  32    52507.99    49122.95    399.79 o
  -8  17  32     7390.86     7507.88    112.48 o
  -7  17  32    21796.59    21857.87    233.09 o
  -6  17  32    17344.53    16641.57    139.96 o
  -5  17  32     3315.93     2736.52     91.47 o
  -4  17  32    16746.46    16414.68    169.27 o
  -3  17  32    18984.57    20503.76    277.92 o
  -2  17  32    11195.75    11673.45    120.21 o
  -1  17  32     6021.34     6147.01    104.08 o
   0  17  32      749.87      895.67    145.43 o
  -9  18  32    21428.71    22901.19    286.57 o
  -8  18  32     5061.59     5292.20    114.37 o
  -7  18  32       15.99       58.83     99.56 o
  -6  18  32     8453.47     7472.41    100.95 o
  -5  18  32     6149.13     5634.45     88.97 o
  -4  18  32       52.18       99.96     76.83 o
  -3  18  32     2524.00     2808.98     86.24 o
  -2  18  32       58.86       28.89     70.35 o
  -1  18  32     1205.16     1305.51    104.32 o
   0  18  32    14611.95    15494.60    304.45 o
  -9  19  32    10184.27    10944.61    121.15 o
  -8  19  32    10035.59    10347.24    123.61 o
  -7  19  32      408.49      307.06     86.97 o
  -6  19  32    13025.08    12333.17    179.01 o
  -5  19  32     9246.33     9108.49    133.82 o
  -4  19  32      803.82      896.11     89.85 o
  -3  19  32     1527.84     1755.83     91.95 o
  -2  19  32      651.03      647.46     92.20 o
  -1  19  32       11.35      175.44     96.90 o
   0  19  32      623.39      121.15    181.65 o
 -10  20  32      323.97      265.04    131.60 o
  -9  20  32     1572.23     1745.86    115.55 o
  -8  20  32    25842.85    24540.81    221.36 o
  -7  20  32    12552.23    12855.32    150.18 o
  -6  20  32      474.15      420.62     81.86 o
  -5  20  32     2727.45     2535.17    108.84 o
  -4  20  32      792.54      636.72    100.79 o
  -3  20  32      203.54      303.02    100.01 o
  -2  20  32      710.76      889.40    101.87 o
  -1  20  32      317.17      505.12    105.65 o
   0  20  32       62.26      189.20    172.21 o
 -10  21  32     1517.78     1306.82    115.24 o
  -9  21  32     1176.21     1022.76     96.36 o
  -8  21  32      465.49      538.53    101.94 o
  -7  21  32      585.26      680.19     90.94 o
  -6  21  32     2248.78     2437.12    124.24 o
  -5  21  32     1619.64     1610.84    130.82 o
  -4  21  32     1757.00     1854.94    110.57 o
  -3  21  32     2307.40     2601.23     99.85 o
  -2  21  32     1953.08     1899.84    122.24 o
  -1  21  32       32.75       93.47    108.62 o
   0  21  32     4040.95     3125.49    197.37 o
 -11  22  32     2015.91     1784.24    164.33 o
 -10  22  32     2260.72     2525.05    107.84 o
  -9  22  32     1107.81     1087.78    114.89 o
  -8  22  32     1950.05     1795.00    106.06 o
  -7  22  32       11.23      100.10     93.73 o
  -6  22  32     1268.83     1604.41    109.95 o
  -5  22  32      115.88      100.40    111.41 o
  -4  22  32      955.65      763.34     82.94 o
  -3  22  32    10404.23    10039.87    165.48 o
  -2  22  32      411.06      514.71     83.12 o
  -1  22  32     9237.93     8004.86    167.90 o
   0  22  32     1721.61     1742.03    251.41 o
 -11  23  32      393.44      691.38    101.41 o
 -10  23  32     7003.13     6853.63    128.70 o
  -9  23  32     2813.12     2760.75    121.18 o
  -8  23  32     5304.38     5689.05    137.03 o
  -7  23  32    17246.92    17787.20    291.66 o
  -6  23  32     5918.91     5840.25    151.98 o
  -5  23  32     5341.46     5271.93    109.65 o
  -4  23  32     2098.20     2158.24     99.40 o
  -3  23  32      297.52      334.86     97.60 o
  -2  23  32      891.81      981.51     97.43 o
  -1  23  32     2116.50     2095.56    125.75 o
   0  23  32        1.40       65.11    138.15 o
 -12  24  32     3559.69     2536.85    152.44 o
 -11  24  32     2649.17     2778.60    102.66 o
 -10  24  32     3885.39     4434.68    129.76 o
  -9  24  32      802.63      735.34    131.14 o
  -8  24  32     4084.51     3536.03    131.93 o
  -7  24  32      432.39      251.25     84.38 o
  -6  24  32     1207.34      706.64    104.48 o
  -5  24  32     2594.25     2278.95     91.66 o
  -4  24  32      285.59      241.00     90.88 o
  -3  24  32     3166.12     2867.59    153.66 o
  -2  24  32      198.77      223.63    114.46 o
  -1  24  32       54.17      -51.07    118.02 o
 -12  25  32      179.68      270.62    115.35 o
 -11  25  32      508.70      564.53    103.71 o
 -10  25  32     2273.82     2411.00    120.69 o
  -9  25  32      685.92      931.38    129.91 o
  -8  25  32      124.94      227.68    100.48 o
  -7  25  32     4077.86     3503.82    144.94 o
  -6  25  32       69.60      195.88     99.64 o
  -5  25  32     9098.34     8957.53    259.16 o
  -4  25  32      409.43      385.62    115.01 o
  -3  25  32     3099.49     3136.13    136.78 o
 -13  26  32    14753.01    15359.02    360.92 o
 -12  26  32     1729.03     1934.36    118.68 o
 -11  26  32     1323.18     1317.18    112.55 o
 -10  26  32      145.80       86.38    128.77 o
  -9  26  32     1723.75     1692.15    139.37 o
  -8  26  32       42.66      245.88    107.67 o
  -7  26  32     2647.98     2453.82    113.66 o
  -6  26  32      137.35       95.39    130.29 o
  -5  26  32     2269.16     2655.95    151.00 o
 -13  27  32     3483.21     3167.28    122.37 o
 -12  27  32      104.94      178.34    107.04 o
 -11  27  32     1903.30     1602.14    121.09 o
 -10  27  32     1700.19     1909.67    114.50 o
  -9  27  32     3634.72     2884.57    127.98 o
   0   1  33     5963.58     5074.65     85.91 o
   0   2  33     3551.55     4847.93     77.30 o
  -1   3  33    27329.23    27925.17    188.27 o
   0   3  33   160968.72   161346.78   1288.92 o
  -1   4  33       43.95      167.95     45.74 o
   0   4  33     3886.10     4789.69     86.58 o
  -2   5  33    19103.28    19019.85     97.14 o
  -1   5  33      335.61      365.34     52.58 o
   0   5  33    27863.42    23446.49    194.48 o
  -2   6  33     6062.73     5725.93     75.05 o
  -1   6  33    11498.42    13366.08    125.36 o
   0   6  33   328776.63   344053.88   3049.89 o
  -3   7  33    10300.75     9156.69     76.21 o
  -2   7  33    97281.57    94391.16    911.24 o
  -1   7  33     4388.57     5417.96     76.62 o
   0   7  33    18913.91    20929.26    190.61 o
  -3   8  33    13006.63    14233.71    112.46 o
  -2   8  33      347.19      524.57     50.00 o
  -1   8  33      284.70      289.14     50.92 o
   0   8  33    27572.83    28457.41    202.30 o
  -4   9  33     2253.07     2550.70     79.90 o
  -3   9  33   390539.47   400232.47   1948.70 o
  -2   9  33    10279.63     8338.22     83.24 o
  -1   9  33      178.28       87.32     43.83 o
   0   9  33     5992.31     5661.63    150.22 o
  -4  10  33    13174.46    14068.27     90.12 o
  -3  10  33    10789.73    11858.03    110.10 o
  -2  10  33    17313.99    17810.60    118.60 o
  -1  10  33     6379.33     5653.23     87.51 o
   0  10  33     4539.35     4355.40    125.71 o
  -5  11  33    31210.92    29681.23    187.46 o
  -4  11  33    62071.82    59323.68    309.31 o
  -3  11  33      517.15      350.19     58.79 o
  -2  11  33     8690.70     9137.31     80.72 o
  -1  11  33        1.04      -57.33     65.62 o
   0  11  33    56603.59    59475.32    644.80 o
  -5  12  33     1007.32      792.26     79.39 o
  -4  12  33     5986.91     5220.72    104.98 o
  -3  12  33    87776.95    88087.35    433.84 o
  -2  12  33     2952.69     2388.06     83.78 o
  -1  12  33     3448.70     3519.65     75.98 o
   0  12  33   310054.78   308330.75   3013.53 o
  -6  13  33     4037.80     3961.61     87.65 o
  -5  13  33     9757.57    10287.66    109.15 o
  -4  13  33        9.94       34.18     68.29 o
  -3  13  33     5659.87     6115.15     98.75 o
  -2  13  33     1775.63     1894.84     81.76 o
  -1  13  33      817.32     1049.63     89.02 o
   0  13  33     7688.07     7610.98    185.13 o
  -6  14  33    13987.99    15284.55    124.84 o
  -5  14  33      351.27      283.90     70.09 o
  -4  14  33    10882.86    10491.11    118.37 o
  -3  14  33     2453.47     2542.04    113.65 o
  -2  14  33      674.50      592.30     63.99 o
  -1  14  33    27349.92    27549.06    245.28 o
   0  14  33     3420.09     3491.39    260.61 o
  -7  15  33      817.10      806.07     95.08 o
  -6  15  33   163803.45   163340.52    853.49 o
  -5  15  33      537.52      843.96     84.06 o
  -4  15  33       26.84      -44.14     63.29 o
  -3  15  33    15123.28    15165.46    139.81 o
  -2  15  33     5687.93     5156.86     96.14 o
  -1  15  33    12773.24    13059.88    152.43 o
   0  15  33    31017.70    31311.56    544.96 o
  -7  16  33     1127.68      901.53    112.13 o
  -6  16  33     1588.98     1362.56    104.98 o
  -5  16  33    21029.09    19845.36    152.04 o
  -4  16  33      675.72      692.60     70.83 o
  -3  16  33     1496.90     1567.06     74.73 o
  -2  16  33    29476.16    29906.22    323.01 o
  -1  16  33     6586.22     6687.99    142.75 o
   0  16  33     1052.09      844.54    123.54 o
  -8  17  33     4978.95     4913.77    117.00 o
  -7  17  33    44543.10    42981.20    334.90 o
  -6  17  33     5073.71     5408.30    100.09 o
  -5  17  33    15284.67    15636.96    143.74 o
  -4  17  33       59.65       51.91     91.27 o
  -3  17  33     1322.18     1692.83    121.92 o
  -2  17  33     1183.10     1057.15    101.19 o
  -1  17  33     1085.15     1192.68    103.14 o
   0  17  33      738.33      998.25    126.32 o
  -8  18  33     2717.97     2295.39     95.23 o
  -7  18  33      667.60      585.46     93.04 o
  -6  18  33    40711.55    38873.70    313.67 o
  -5  18  33     4357.54     4363.20    102.16 o
  -4  18  33      154.15      294.28     94.95 o
  -3  18  33   108710.64   108049.68    480.60 o
  -2  18  33     1749.77     2000.95    109.82 o
  -1  18  33     2631.26     3486.46    160.20 o
   0  18  33    10651.91    10880.76    333.83 o
  -9  19  33     2406.19     2658.86    100.30 o
  -8  19  33    21549.58    21059.94    218.44 o
  -7  19  33       81.70      275.43     89.90 o
  -6  19  33      435.98      540.36    114.13 o
  -5  19  33     1408.29     1299.77    108.92 o
  -4  19  33     1111.44     1158.69    106.19 o
  -3  19  33      820.61      808.57     89.98 o
  -2  19  33     3845.04     3872.85    113.68 o
  -1  19  33       72.23      164.59     99.49 o
   0  19  33      990.78      725.12    195.61 o
  -9  20  33    21335.52    21925.82    203.18 o
  -8  20  33     6337.65     6311.36    112.89 o
  -7  20  33    23615.04    23389.21    233.74 o
  -6  20  33      629.90      666.09     87.19 o
  -5  20  33      310.10      251.78     84.55 o
  -4  20  33     9485.80     9511.88    143.12 o
  -3  20  33     3066.50     3112.59    111.21 o
  -2  20  33     9697.57     9487.77    205.06 o
  -1  20  33     6664.11     6562.15    145.60 o
   0  20  33      268.84      234.55    180.86 o
 -10  21  33      753.24      917.01    105.36 o
  -9  21  33     9774.37     9382.13    147.53 o
  -8  21  33     1540.69     1853.62    117.01 o
  -7  21  33      907.28     1045.59    103.96 o
  -6  21  33      177.23      422.53    105.01 o
  -5  21  33     2691.28     3365.85    118.76 o
  -4  21  33      824.46      697.76     87.14 o
  -3  21  33    22275.19    20605.51    266.26 o
  -2  21  33      861.61      760.02    114.85 o
  -1  21  33      891.59      926.32    123.49 o
   0  21  33     5201.01     5602.66    194.74 o
 -10  22  33      104.69      172.34    108.33 o
  -9  22  33     1830.44     2193.83    116.44 o
  -8  22  33     1636.08     1735.58    140.36 o
  -7  22  33      796.83     1089.02    100.25 o
  -6  22  33      168.92      152.94    117.47 o
  -5  22  33    17523.68    16424.21    394.13 o
  -4  22  33        0.45       -1.08    100.13 o
  -3  22  33      525.57      365.03    106.17 o
  -2  22  33     2295.44     1997.73    110.79 o
  -1  22  33      917.59     1005.65    116.83 o
   0  22  33       52.06       26.03    144.56 o
 -11  23  33       52.94      179.61    108.41 o
 -10  23  33    14950.15    15127.54    225.62 o
  -9  23  33     2558.16     2192.62    118.05 o
  -8  23  33    10439.25    10980.58    173.36 o
  -7  23  33      274.11      380.87    112.64 o
  -6  23  33     1412.99     1428.08     94.79 o
  -5  23  33     1880.64     1425.72    108.23 o
  -4  23  33        1.08      -79.05    115.78 o
  -3  23  33      179.14      235.32    118.82 o
  -2  23  33      366.69      437.06    136.41 o
  -1  23  33     1355.29     1393.56     99.02 o
   0  23  33      570.63      609.65    153.10 o
 -11  24  33      269.39      235.90     99.61 o
 -10  24  33     2044.72     1885.33    112.79 o
  -9  24  33     7074.20     6609.01    164.84 o
  -8  24  33      687.12      670.48    144.75 o
  -7  24  33      196.31      198.21    137.31 o
  -6  24  33     4936.48     4752.25    143.98 o
  -5  24  33     4767.62     5026.67    122.62 o
  -4  24  33       30.11      -72.32    132.70 o
  -3  24  33     1878.98     2141.75    148.91 o
  -2  24  33      220.98      106.46    108.78 o
  -1  24  33      336.03      239.77    107.13 o
 -12  25  33     2710.15     2981.09    121.39 o
 -11  25  33     7128.06     6696.11    146.19 o
 -10  25  33      376.16      502.62    109.06 o
  -9  25  33      436.02      339.69    130.04 o
  -8  25  33     4892.47     4456.26    144.36 o
  -7  25  33      246.98      322.61    123.53 o
  -6  25  33      201.72      184.60    111.13 o
  -5  25  33     1506.82     1587.68    136.11 o
  -4  25  33     4591.47     5030.52    157.13 o
  -3  25  33      477.87      517.07    105.02 o
 -12  26  33      684.45      805.48    122.59 o
 -11  26  33       37.89       29.25    105.91 o
 -10  26  33       38.44      -28.35    102.19 o
  -9  26  33       34.92       54.48    133.07 o
  -8  26  33      182.99      169.53    116.95 o
  -7  26  33      258.64      229.11    103.28 o
  -6  26  33       53.41       40.89    101.20 o
 -13  27  33        2.87     -116.76    116.76 o
 -12  27  33     1781.58     1834.53    122.16 o
 -11  27  33      631.71      533.61    117.94 o
 -10  27  33      169.64       49.25    103.87 o
  -9  27  33       66.24      158.93    109.54 o
   0   0  34   593166.88   579664.88   9310.05 o
   0   1  34   152857.03   145600.48   1001.83 o
  -1   2  34    31712.63    30458.48    193.94 o
   0   2  34    40774.10    41115.36    264.17 o
  -1   3  34     7012.55     5050.33     54.56 o
   0   3  34    37917.92    33814.03    164.47 o
  -2   4  34     2966.67     3524.93    192.89 o
  -1   4  34    18207.90    17748.13     83.92 o
   0   4  34    70380.95    65690.32    416.01 o
  -2   5  34    33700.36    33998.11    140.83 o
  -1   5  34       94.34      103.81     45.60 o
   0   5  34    12034.76     9500.00    145.23 o
  -3   6  34    83843.63    75802.83    573.69 o
  -2   6  34   193353.92   183227.50    906.63 o
  -1   6  34    49842.72    50227.68    250.45 o
   0   6  34   100141.21    92147.82    442.52 o
  -3   7  34    56619.97    52131.84    240.82 o
  -2   7  34     6363.18     5551.95     62.46 o
  -1   7  34     5923.64     6420.90     73.11 o
   0   7  34    47921.33    49520.48    246.87 o
  -4   8  34    11619.47    10111.93    193.42 o
  -3   8  34    53501.94    51421.83    239.28 o
  -2   8  34    18936.21    20009.60    217.88 o
  -1   8  34     7949.08     7149.64     80.75 o
   0   8  34    11626.79    11267.03    104.69 o
  -4   9  34    56382.50    58444.93    275.76 o
  -3   9  34    64676.11    62288.14    321.41 o
  -2   9  34    13023.66    12866.89    113.04 o
  -1   9  34    38427.54    36873.73    357.63 o
   0   9  34    25041.07    21398.47    305.75 o
  -5  10  34    71164.29    65876.83    508.43 o
  -4  10  34     1148.55      878.02     79.30 o
  -3  10  34    20927.61    19989.19    151.40 o
  -2  10  34     4197.69     3895.58     85.36 o
  -1  10  34    25003.60    22597.62    215.37 o
   0  10  34      633.73      623.73    100.02 o
  -5  11  34      602.14      530.99     81.82 o
  -4  11  34       31.05       47.84     62.31 o
  -3  11  34      868.85     1454.32     87.29 o
  -2  11  34     4395.01     4542.04     66.43 o
  -1  11  34     6575.29     5800.57     99.17 o
   0  11  34    42698.09    41724.11    390.64 o
  -6  12  34     7338.14     5850.54    125.68 o
  -5  12  34    20256.04    18348.29    154.50 o
  -4  12  34    27615.39    27084.18    159.53 o
  -3  12  34    37091.78    34533.59    178.80 o
  -2  12  34    78141.84    80806.12    529.08 o
  -1  12  34    54330.56    54507.09    453.79 o
   0  12  34    14961.66    14643.16    209.86 o
  -6  13  34      121.29      101.18     75.39 o
  -5  13  34    18659.63    16238.08    145.65 o
  -4  13  34     1525.67     1542.26     87.25 o
  -3  13  34     1831.10     1857.35     60.63 o
  -2  13  34    12075.49    11379.83    132.43 o
  -1  13  34      383.64      355.29     82.88 o
   0  13  34     2870.62     2693.63    187.65 o
  -7  14  34    15662.27    14106.92    146.64 o
  -6  14  34        0.97      -36.33     75.38 o
  -5  14  34     1758.96     1701.91     80.00 o
  -4  14  34     9498.07     8683.64    102.72 o
  -3  14  34     1387.09     1216.84     75.06 o
  -2  14  34     5198.30     4856.09    109.86 o
  -1  14  34     1654.09     1698.55     85.86 o
   0  14  34     2741.03     3072.64    142.64 o
  -7  15  34    35321.23    36671.29    247.65 o
  -6  15  34      128.37      109.95     71.84 o
  -5  15  34     1297.64     1317.07     85.52 o
  -4  15  34     8751.74     8368.13    113.85 o
  -3  15  34     1353.05      933.61     68.68 o
  -2  15  34     2358.45     2268.22     75.05 o
  -1  15  34    10404.57    10038.70    126.43 o
   0  15  34      715.35      815.15    141.58 o
  -8  16  34     1198.29     1029.70    111.44 o
  -7  16  34     8580.83     8570.22    109.28 o
  -6  16  34    13187.05    12667.33    129.66 o
  -5  16  34    30957.61    29256.51    212.54 o
  -4  16  34      941.94     1227.83     78.73 o
  -3  16  34     1628.87     2140.74    101.98 o
  -2  16  34    12426.42    12189.34    139.25 o
  -1  16  34     3589.66     3280.32    108.09 o
   0  16  34     1481.75     1201.32    185.41 o
  -8  17  34      764.12      781.97     75.21 o
  -7  17  34      129.71      214.63    100.20 o
  -6  17  34      384.62      284.75     93.26 o
  -5  17  34    18134.86    16979.39    132.74 o
  -4  17  34     2283.42     2118.17     89.83 o
  -3  17  34    14622.94    15024.45    208.48 o
  -2  17  34     1552.73     1329.12    105.26 o
  -1  17  34     1025.65      839.44    102.64 o
   0  17  34     2870.69     2674.74    139.25 o
  -9  18  34     8542.76     7823.40    195.23 o
  -8  18  34     6422.47     6577.42    117.99 o
  -7  18  34     1189.39     1203.82     90.40 o
  -6  18  34     1800.00     1840.41     85.74 o
  -5  18  34     3256.83     3110.99     89.35 o
  -4  18  34     9054.43     9295.05    131.98 o
  -3  18  34     3823.84     3995.16    140.13 o
  -2  18  34     2806.94     2805.17    103.18 o
  -1  18  34       16.22        5.75     93.48 o
   0  18  34      811.11      648.23    129.07 o
  -9  19  34      314.07      296.88     92.44 o
  -8  19  34    28694.00    26727.28    171.11 o
  -7  19  34     1777.72     1948.28     92.08 o
  -6  19  34       68.25      116.51     99.17 o
  -5  19  34       16.93       37.89     79.39 o
  -4  19  34     7276.52     6915.96    133.27 o
  -3  19  34       59.38       13.10    122.01 o
  -2  19  34     6042.17     5796.07    139.24 o
  -1  19  34      410.11      284.85     90.36 o
   0  19  34     2060.35     2346.53    142.20 o
 -10  20  34     1201.58     1432.26    142.87 o
  -9  20  34     3532.41     3648.36    104.52 o
  -8  20  34      136.89      110.77     91.84 o
  -7  20  34       12.70       40.17     93.16 o
  -6  20  34      315.59      366.57    102.56 o
  -5  20  34       23.15        9.99     98.65 o
  -4  20  34      974.54      820.96     85.29 o
  -3  20  34     8567.36     8512.04    196.20 o
  -2  20  34      745.12      663.25    120.97 o
  -1  20  34      229.29      126.04     98.76 o
   0  20  34     3632.95     4274.51    161.80 o
 -10  21  34     3837.61     3587.02    104.57 o
  -9  21  34      554.45      455.59     98.80 o
  -8  21  34     2095.74     2300.37     94.64 o
  -7  21  34       53.31      213.68    123.90 o
  -6  21  34      384.16      394.13     99.92 o
  -5  21  34     1202.09     1187.14     99.79 o
  -4  21  34       43.14      -30.13    105.97 o
  -3  21  34       90.89      118.30     88.16 o
  -2  21  34     1302.56     1266.14    112.70 o
  -1  21  34     4313.12     4381.19    116.26 o
   0  21  34     6413.11     6772.72    197.00 o
 -11  22  34     2504.07     2348.68    184.46 o
 -10  22  34     1163.31     1227.95    118.53 o
  -9  22  34     5758.99     6127.96    124.13 o
  -8  22  34    15247.92    14565.48    370.37 o
  -7  22  34     5096.52     5217.46    127.11 o
  -6  22  34      182.37      321.29    119.05 o
  -5  22  34     9694.42     9200.17    219.75 o
  -4  22  34     1126.08     1196.10    145.31 o
  -3  22  34       18.01       86.99    132.07 o
  -2  22  34      490.21      719.17    105.80 o
  -1  22  34      258.38      408.30    107.84 o
   0  22  34     2487.98     2202.37    141.52 o
 -11  23  34      144.26      -25.43    124.82 o
 -10  23  34      295.67      201.08    106.39 o
  -9  23  34      112.27      -16.43    123.02 o
  -8  23  34      573.57      711.66    133.09 o
  -7  23  34      884.76     1038.37     90.40 o
  -6  23  34     2979.10     3339.74    111.85 o
  -5  23  34     4828.88     4456.61    124.71 o
  -4  23  34      987.82      882.47    104.19 o
  -3  23  34      529.52      677.66    110.13 o
  -2  23  34      120.11       86.28    120.21 o
  -1  23  34      328.53      362.25    112.68 o
   0  23  34     3915.95     3728.24    287.62 o
 -12  24  34      156.54       41.16    178.53 o
 -11  24  34      609.78     1060.35    118.86 o
 -10  24  34      517.98      454.66    101.83 o
  -9  24  34       18.80      -80.94    101.92 o
  -8  24  34      180.42       81.37    132.66 o
  -7  24  34     4308.48     4091.89    139.41 o
  -6  24  34     1539.37     1698.96     95.39 o
  -5  24  34       41.75        3.36     90.15 o
  -4  24  34      383.22      330.25    102.80 o
  -3  24  34     1034.75      854.50     97.69 o
  -2  24  34     3757.70     4049.38    122.76 o
  -1  24  34      628.72      681.58    139.82 o
 -12  25  34       55.96       85.42    121.00 o
 -11  25  34     3114.72     2687.48    117.10 o
 -10  25  34      439.30      496.25    112.48 o
  -9  25  34     2436.61     2218.63    118.39 o
  -8  25  34     2431.73     2602.12    131.58 o
  -7  25  34     2809.96     2867.06    149.28 o
  -6  25  34     1919.16     2378.83    100.43 o
  -5  25  34       94.91       63.64     96.31 o
  -4  25  34      355.35      390.69     90.92 o
  -3  25  34      347.62      189.37    120.13 o
 -13  26  34      255.50      643.72    198.17 o
 -12  26  34      230.62      292.62    117.49 o
 -11  26  34      526.27      678.46    112.58 o
 -10  26  34       17.91       92.59    110.70 o
  -9  26  34      375.90      482.65    107.98 o
  -8  26  34      116.31      186.32    105.98 o
  -7  26  34      372.50      411.53    126.85 o
  -6  26  34      987.54      793.30    122.92 o
 -13  27  34     1717.83     1897.37    127.67 o
 -12  27  34      593.11      766.91    124.29 o
 -11  27  34       26.81      271.81    156.70 o
 -10  27  34     1651.20     2028.27    145.45 o
   0   1  35    62352.44    58059.21    422.32 o
   0   2  35    43642.80    35357.28    291.40 o
  -1   3  35    30795.71    32863.73    158.59 o
   0   3  35    66501.21    59108.24    329.30 o
  -1   4  35       44.82       40.40     46.29 o
   0   4  35        5.08      170.14     88.60 o
  -2   5  35   124870.91   122696.12    503.81 o
  -1   5  35    30935.03    32794.63    198.96 o
   0   5  35  3227791.25  3425068.25  15823.00 o
  -2   6  35    58247.14    55353.03    361.28 o
  -1   6  35    70335.48    66439.59    380.09 o
   0   6  35    52926.83    62052.68    458.39 o
  -3   7  35   223212.23   211318.09   1462.84 o
  -2   7  35    25174.42    24315.72    216.83 o
  -1   7  35    16100.90    16834.03    115.59 o
   0   7  35    74602.70    77594.32    302.62 o
  -3   8  35    26172.36    20976.80    139.89 o
  -2   8  35   288728.31   303026.38   1416.16 o
  -1   8  35     2159.90     2277.46     68.94 o
   0   8  35    24994.18    23129.46    249.84 o
  -4   9  35    44902.74    41730.64    170.36 o
  -3   9  35     5695.99     6623.67     78.82 o
  -2   9  35    37250.14    40323.16    171.93 o
  -1   9  35     6434.03     7215.10     80.07 o
   0   9  35     8270.79     8662.47    105.44 o
  -4  10  35     1272.08      762.90     58.65 o
  -3  10  35    13703.73    14487.03    203.81 o
  -2  10  35    47480.36    47916.26    259.57 o
  -1  10  35     2054.41     1483.68     76.78 o
   0  10  35   119045.61   126919.38    919.07 o
  -5  11  35     7802.46     9190.14    107.26 o
  -4  11  35      867.45      925.05     79.69 o
  -3  11  35   348375.72   369767.00   1644.10 o
  -2  11  35     2481.27     3418.99     85.99 o
  -1  11  35     4326.74     5127.77     84.97 o
   0  11  35    57835.98    54226.08    382.51 o
  -5  12  35     2393.40     2311.22     94.23 o
  -4  12  35    29763.06    32944.32    197.29 o
  -3  12  35     5513.91     6952.98     90.09 o
  -2  12  35    20813.32    21606.23    188.78 o
  -1  12  35    24687.76    24576.08    208.01 o
   0  12  35     5719.85     6147.90    173.20 o
  -6  13  35    27905.02    25772.51    177.18 o
  -5  13  35    55184.68    55183.52    287.66 o
  -4  13  35    25248.34    24558.81    283.07 o
  -3  13  35    11909.93    13639.80    134.72 o
  -2  13  35      126.94      249.00     57.84 o
  -1  13  35     1618.53     2148.27     91.14 o
   0  13  35     3318.62     4045.33    113.24 o
  -6  14  35     5342.40     4227.78     92.81 o
  -5  14  35   140600.42   146306.63    728.61 o
  -4  14  35    14597.43    15093.35    189.00 o
  -3  14  35      857.83      623.08     65.20 o
  -2  14  35     1367.52     2029.38     76.69 o
  -1  14  35      277.41      267.77     89.88 o
   0  14  35   124778.33   124483.70    865.16 o
  -7  15  35     8611.44     9269.80    100.90 o
  -6  15  35     8170.44     7841.60    132.25 o
  -5  15  35    70340.60    68136.69    396.78 o
  -4  15  35    33067.86    34568.93    334.81 o
  -3  15  35      329.25      235.97     79.42 o
  -2  15  35     5951.46     5735.47    125.94 o
  -1  15  35       83.02      -38.95     87.36 o
   0  15  35       74.42       -5.83    110.78 o
  -7  16  35      102.57       17.34     80.00 o
  -6  16  35    17027.21    16618.84    132.64 o
  -5  16  35     1281.86     1451.80     88.26 o
  -4  16  35     8793.31     8344.58    142.19 o
  -3  16  35     1200.97     1419.56     64.14 o
  -2  16  35      172.37      118.47     76.12 o
  -1  16  35    24216.69    24400.45    231.01 o
   0  16  35        9.13      115.57    194.10 o
  -8  17  35     2809.04     2231.55     85.07 o
  -7  17  35      900.04      859.19    101.45 o
  -6  17  35    32332.88    31965.79    237.10 o
  -5  17  35    10012.55    10314.48    156.35 o
  -4  17  35      846.55     1132.10     80.33 o
  -3  17  35     1269.53     1836.72     96.66 o
  -2  17  35    10042.59    10419.75    182.76 o
  -1  17  35     1037.05     1256.26    108.90 o
   0  17  35     3612.82     3488.84    160.54 o
  -8  18  35        9.48       -7.21     97.44 o
  -7  18  35        0.31       13.82    109.26 o
  -6  18  35     2505.49     2594.45    107.52 o
  -5  18  35     2312.66     2668.95     89.30 o
  -4  18  35    20952.32    21272.36    378.99 o
  -3  18  35    19220.04    19255.18    194.21 o
  -2  18  35      296.27      281.87     99.20 o
  -1  18  35      172.55      -43.73    116.25 o
   0  18  35     3772.90     4156.68    201.22 o
  -9  19  35     3077.17     3093.49    110.00 o
  -8  19  35      430.14      382.52    112.04 o
  -7  19  35    14205.55    14525.26    161.99 o
  -6  19  35       27.32      -82.59     82.59 o
  -5  19  35     5975.42     5807.36    113.04 o
  -4  19  35    12003.37    11541.39    189.40 o
  -3  19  35     2336.02     2967.04     87.94 o
  -2  19  35     2583.34     2908.14    104.72 o
  -1  19  35      901.47     1020.61    107.05 o
   0  19  35    12152.36    11831.60    225.13 o
  -9  20  35     3123.99     3246.36    108.92 o
  -8  20  35     7058.68     7459.44    145.39 o
  -7  20  35     3162.12     2967.86     95.85 o
  -6  20  35      154.55      215.24    142.12 o
  -5  20  35    21769.70    23273.41    256.63 o
  -4  20  35      198.42      155.79     71.31 o
  -3  20  35      942.13      723.19     86.44 o
  -2  20  35     1291.72     1313.39    103.87 o
  -1  20  35     3476.85     3486.54    118.12 o
   0  20  35     2094.79     2205.71    159.37 o
 -10  21  35     5406.65     5165.32    108.15 o
  -9  21  35      375.52      486.15    121.10 o
  -8  21  35      352.45      262.17     91.99 o
  -7  21  35        1.65       67.19    110.64 o
  -6  21  35      328.51      341.68     89.06 o
  -5  21  35     4889.40     4656.08    130.38 o
  -4  21  35       64.76        8.34     84.94 o
  -3  21  35        2.59       78.75     69.03 o
  -2  21  35      917.86     1214.58    111.58 o
  -1  21  35    20365.17    22378.60    244.16 o
   0  21  35     1069.89      643.70    221.76 o
 -10  22  35      101.52      121.98    108.94 o
  -9  22  35     2219.22     2538.51    126.07 o
  -8  22  35     3036.06     3270.14    134.48 o
  -7  22  35     1317.40     1169.39    113.17 o
  -6  22  35      409.76      398.30    113.24 o
  -5  22  35        0.20      266.22    111.45 o
  -4  22  35     3683.02     3995.45    120.03 o
  -3  22  35        8.67       36.64     96.29 o
  -2  22  35      248.55      119.98    106.74 o
  -1  22  35     1777.71     1751.74    158.02 o
   0  22  35     3480.07     3693.09    238.18 o
 -11  23  35     3275.50     3098.74    132.22 o
 -10  23  35    13690.93    14038.83    194.39 o
  -9  23  35    13389.51    13729.93    223.52 o
  -8  23  35       25.23      -49.98    113.25 o
  -7  23  35      487.46      637.66    104.77 o
  -6  23  35     1106.37      961.22    118.30 o
  -5  23  35     2837.75     2959.26    122.17 o
  -4  23  35       13.06      -32.03     76.54 o
  -3  23  35     1670.69     2176.32    131.23 o
  -2  23  35       37.94       56.70    127.66 o
  -1  23  35      109.90      258.66    120.50 o
   0  23  35       57.92     -184.34    232.95 o
 -11  24  35      120.05      107.71    138.47 o
 -10  24  35     5586.42     4879.14    132.51 o
  -9  24  35     3147.73     2944.33    119.47 o
  -8  24  35        3.70      153.05    133.62 o
  -7  24  35    14844.22    15448.56    430.08 o
  -6  24  35      235.28      304.18     98.74 o
  -5  24  35     4117.14     3740.26    140.62 o
  -4  24  35      440.22      615.76    112.56 o
  -3  24  35       98.16      -34.36    112.78 o
  -2  24  35     2789.73     2690.63    134.82 o
  -1  24  35       16.96      157.21    129.50 o
 -12  25  35      486.28      504.53    144.49 o
 -11  25  35       27.60       96.94    139.74 o
 -10  25  35    13379.88    13324.11    316.98 o
  -9  25  35     1894.75     1790.63    114.20 o
  -8  25  35      804.04      942.74    105.68 o
  -7  25  35      247.59      294.52    100.15 o
  -6  25  35       69.74       29.52    110.07 o
  -5  25  35      140.16      357.57    119.34 o
  -4  25  35     3424.84     3560.76    125.48 o
  -3  25  35      898.88     1001.88    134.51 o
 -12  26  35       23.33     -124.46    124.46 o
 -11  26  35    15219.55    14776.56    183.68 o
 -10  26  35      796.61      887.24    114.76 o
  -9  26  35     1391.84     1553.22    130.92 o
  -8  26  35      108.62       90.45    100.78 o
  -7  26  35      340.82      366.84    140.52 o
  -6  26  35     6457.25     5940.02    182.38 o
 -13  27  35     1057.58     1195.19    120.76 o
 -12  27  35      581.40      678.38    117.17 o
 -11  27  35      984.34      595.58    133.55 o
 -10  27  35      590.29      703.67    121.62 o
   0   0  36     2888.11     1591.68    150.47 o
   0   1  36    35056.34    37331.57    214.69 o
  -1   2  36     4668.41     4505.31     71.85 o
   0   2  36   409560.00   440683.53   2168.46 o
  -1   3  36    26752.85    25044.03    170.07 o
   0   3  36    18246.62    17801.13    199.80 o
  -2   4  36     9977.16     9934.84    115.58 o
  -1   4  36     2648.79     2975.55     82.12 o
   0   4  36    10062.19    11351.63    115.97 o
  -2   5  36   184651.89   180299.17    600.67 o
  -1   5  36    16552.37    16816.32    106.46 o
   0   5  36     1788.04     3472.17    105.73 o
  -3   6  36    60446.65    51899.38    395.86 o
  -2   6  36      668.81     1529.82     63.09 o
  -1   6  36  1445326.50  1508174.25   4249.86 o
   0   6  36   155840.11   157550.17   1121.82 o
  -3   7  36      277.98      391.80     62.94 o
  -2   7  36    14843.61    14756.54     83.50 o
  -1   7  36   269335.09   273113.50   1159.62 o
   0   7  36    64717.30    65147.05    338.62 o
  -4   8  36     8981.85     9190.26    152.15 o
  -3   8  36   671569.94   714327.69   4176.65 o
  -2   8  36       93.04      289.26     48.97 o
  -1   8  36    32909.92    32111.12    146.71 o
   0   8  36   180856.36   180424.39   1363.40 o
  -4   9  36    25101.95    26478.96    168.58 o
  -3   9  36    26904.21    25512.99    208.70 o
  -2   9  36   381920.41   381250.00   1819.97 o
  -1   9  36      452.71      200.51     51.75 o
   0   9  36    40776.90    37406.08    284.05 o
  -5  10  36    30441.63    28437.44    228.02 o
  -4  10  36    61872.52    61443.71    391.99 o
  -3  10  36   181628.78   177862.70    775.84 o
  -2  10  36    11988.16    12107.57    156.86 o
  -1  10  36    47269.88    43414.64    246.79 o
   0  10  36        0.31      135.00     98.96 o
  -5  11  36      300.01      405.48     58.41 o
  -4  11  36     6711.73     6062.28     99.01 o
  -3  11  36     1483.39     1753.50    101.64 o
  -2  11  36    93177.42    94721.29    418.27 o
  -1  11  36     2303.36     2383.43     83.37 o
   0  11  36  1119163.75  1197648.50   8611.46 o
  -6  12  36    10740.63     8932.34    132.15 o
  -5  12  36     3664.91     4341.37     76.31 o
  -4  12  36   533289.31   542163.88   2521.45 o
  -3  12  36   100991.13   101014.70    540.68 o
  -2  12  36    31693.84    31253.63    127.75 o
  -1  12  36     4621.36     5106.12    137.45 o
   0  12  36    16179.56    15125.97    144.16 o
  -6  13  36     3171.12     2983.79    144.38 o
  -5  13  36     4490.94     4497.38     97.84 o
  -4  13  36   145066.31   142720.38    969.72 o
  -3  13  36    21744.45    21363.94    185.45 o
  -2  13  36    27995.35    27866.83    255.15 o
  -1  13  36      934.01     1071.51    110.26 o
   0  13  36     1255.55     1939.98    141.17 o
  -7  14  36    29891.36    30479.32    294.93 o
  -6  14  36   103910.89   103966.84    433.28 o
  -5  14  36     1119.07     1308.86     95.10 o
  -4  14  36    64129.70    64170.86    536.33 o
  -3  14  36     2831.30     2527.65     78.27 o
  -2  14  36     1724.76     1376.20     73.98 o
  -1  14  36     5495.33     6186.82     83.82 o
   0  14  36     5992.66     6527.92    161.71 o
  -7  15  36    12972.49    12419.84    116.62 o
  -6  15  36    31994.14    31193.25    177.84 o
  -5  15  36    75502.85    75586.00    455.00 o
  -4  15  36    93392.95    89495.05    426.13 o
  -3  15  36     1735.74     1604.03     75.42 o
  -2  15  36     1576.69     1883.00     77.98 o
  -1  15  36     1393.13     1604.79    108.12 o
   0  15  36     1677.96     1686.96    138.57 o
  -8  16  36    11054.00    11395.15    160.01 o
  -7  16  36      950.82      945.89     87.50 o
  -6  16  36    42507.55    43477.46    358.79 o
  -5  16  36     5216.40     5513.61    102.89 o
  -4  16  36     9905.60    10751.17    112.96 o
  -3  16  36     1325.54     1540.58     85.18 o
  -2  16  36        3.65       64.56    109.45 o
  -1  16  36    45057.71    43897.46    411.16 o
   0  16  36    26781.14    27609.52    502.94 o
  -8  17  36     4642.61     4544.55    100.12 o
  -7  17  36     4891.94     4140.52     92.29 o
  -6  17  36     6194.46     6465.22    128.17 o
  -5  17  36        1.34      -54.96     90.75 o
  -4  17  36    13963.66    13975.61    154.84 o
  -3  17  36   371103.53   360733.28   2038.10 o
  -2  17  36    31345.07    31905.76    305.25 o
  -1  17  36    34320.06    34939.48    282.18 o
   0  17  36      137.09      164.29    126.68 o
  -9  18  36    11650.92    10648.69    183.11 o
  -8  18  36     3620.98     4043.30    104.39 o
  -7  18  36    23301.79    24211.69    178.34 o
  -6  18  36    12101.73    11484.14    124.62 o
  -5  18  36     1368.92     1367.22    101.41 o
  -4  18  36     2360.87     2658.19    136.10 o
  -3  18  36    20462.12    20469.55    288.08 o
  -2  18  36      341.56      344.44     97.92 o
  -1  18  36    18434.24    19246.12    236.52 o
   0  18  36     4199.65     3994.77    228.45 o
  -9  19  36    18792.05    19370.70    232.38 o
  -8  19  36     3014.18     3033.51    100.90 o
  -7  19  36     4276.57     4437.90    117.94 o
  -6  19  36     6922.13     7155.88    107.67 o
  -5  19  36    56411.60    55724.79    306.44 o
  -4  19  36    14035.14    13822.27    169.63 o
  -3  19  36     4859.07     4467.40    101.33 o
  -2  19  36     2574.73     2555.34     97.29 o
  -1  19  36     4554.34     4903.68    127.95 o
   0  19  36     2810.73     2728.53    187.44 o
 -10  20  36        0.55       -5.25    161.96 o
  -9  20  36     1097.44     1364.08    105.48 o
  -8  20  36    16193.91    17112.78    228.24 o
  -7  20  36    16359.04    15370.37    185.88 o
  -6  20  36    14655.92    13705.16    218.21 o
  -5  20  36       40.21      119.11    110.71 o
  -4  20  36      718.30      888.49    113.39 o
  -3  20  36      436.72      719.44    101.42 o
  -2  20  36     6678.81     7481.90    143.59 o
  -1  20  36     2472.23     2872.59    114.61 o
   0  20  36    72898.32    72278.49   1350.65 o
 -10  21  36     2351.56     2277.73    101.22 o
  -9  21  36     5615.00     5138.66    117.42 o
  -8  21  36     1018.65     1198.57    105.61 o
  -7  21  36     2529.80     2607.43    109.63 o
  -6  21  36     9403.43     8760.36    116.75 o
  -5  21  36    11589.34    11540.35    245.40 o
  -4  21  36     4773.91     5042.18    138.11 o
  -3  21  36      307.61      237.49     83.91 o
  -2  21  36     1047.69      830.47    111.64 o
  -1  21  36     1059.91      998.70    119.49 o
   0  21  36     4707.18     4510.97    249.70 o
 -11  22  36    27022.51    26348.38    388.61 o
 -10  22  36       66.39      102.46     96.55 o
  -9  22  36    42119.19    42738.85    421.81 o
  -8  22  36      750.33      902.37    106.36 o
  -7  22  36     8027.32     8608.67    131.20 o
  -6  22  36       78.50      349.96    119.44 o
  -5  22  36      209.38      212.32    133.31 o
  -4  22  36     1563.91     1088.31    111.62 o
  -3  22  36     2349.66     2466.72    135.79 o
  -2  22  36    13641.98    14368.00    342.22 o
  -1  22  36     1491.36     2176.78    137.16 o
   0  22  36       42.45       66.64    146.78 o
 -11  23  36       13.70       56.55     96.08 o
 -10  23  36     7862.30     7004.74    175.95 o
  -9  23  36     4463.19     4833.98    159.04 o
  -8  23  36     4517.72     5240.88    188.94 o
  -7  23  36     2485.96     2644.72    104.46 o
  -6  23  36    20669.51    19070.17    241.77 o
  -5  23  36     3641.77     3563.00    139.12 o
  -4  23  36      201.08      401.33     98.17 o
  -3  23  36      157.61      -25.34    111.52 o
  -2  23  36      276.90      340.68    137.29 o
  -1  23  36     1819.01     2111.97    125.29 o
   0  23  36       50.04      245.39    162.09 o
 -12  24  36     3040.54     2861.10    161.59 o
 -11  24  36     1088.63      949.38    138.01 o
 -10  24  36    10465.86    11083.34    222.53 o
  -9  24  36     8838.37     8414.60    166.84 o
  -8  24  36       37.56      118.24    143.41 o
  -7  24  36       29.47      -74.99    121.56 o
  -6  24  36      302.37      143.03     92.08 o
  -5  24  36     2281.95     1643.94    106.57 o
  -4  24  36     3119.13     3136.35    125.82 o
  -3  24  36     2623.82     2412.29    113.74 o
  -2  24  36     8002.78     8426.62    268.23 o
  -1  24  36     2462.55     2570.12    136.80 o
 -12  25  36     1042.63     1058.97    141.07 o
 -11  25  36       21.31      -50.63    134.93 o
 -10  25  36     2053.80     1945.43    124.86 o
  -9  25  36    12549.08    12044.68    209.96 o
  -8  25  36    16385.11    18587.95    283.07 o
  -7  25  36     3139.35     3270.51    109.63 o
  -6  25  36        1.44      123.11    103.72 o
  -5  25  36       47.30      -61.68    101.35 o
  -4  25  36     4218.93     4531.36    128.79 o
  -3  25  36       52.81       27.27    116.36 o
 -13  26  36      879.30     1269.96    209.72 o
 -12  26  36     3442.80     3882.11    162.08 o
 -11  26  36       12.90      -80.65    102.36 o
 -10  26  36     1868.32     2046.05    125.70 o
  -9  26  36       78.42      122.61    127.41 o
  -8  26  36     1315.10     1466.19    112.60 o
  -7  26  36     1170.02     1278.17    136.92 o
  -6  26  36     1655.72     1962.72    139.08 o
 -13  27  36        1.15       10.43    131.74 o
 -12  27  36      871.62      633.71    133.64 o
 -11  27  36     1552.08     1796.81    121.86 o
 -10  27  36      390.19      207.13    138.36 o
   0   1  37    28027.13    24717.90    152.21 o
   0   2  37    19636.17    20315.11    273.74 o
  -1   3  37   164909.28   165298.31    535.30 o
   0   3  37    24062.78    20495.30    140.05 o
  -1   4  37    10773.24     8928.74     82.02 o
   0   4  37   403792.88   444582.72   2256.33 o
  -2   5  37    38639.57    34445.29    165.17 o
  -1   5  37     5105.60     5258.62     83.29 o
   0   5  37  3902474.75  4109372.25  24783.69 o
  -2   6  37     7078.75     8409.18     83.32 o
  -1   6  37   198512.59   202532.98   1037.95 o
   0   6  37    68529.96    70030.01    497.21 o
  -3   7  37    11361.72    10393.84     83.42 o
  -2   7  37    50026.31    46160.17    247.26 o
  -1   7  37    16657.92    14383.07     82.91 o
   0   7  37    73242.99    65686.02    740.47 o
  -3   8  37    57697.35    57582.18    400.69 o
  -2   8  37   612111.31   633956.94   2948.73 o
  -1   8  37    10394.75    10663.78    108.37 o
   0   8  37    56402.97    51201.88    283.63 o
  -4   9  37    16904.29    16736.88    153.07 o
  -3   9  37   100046.84   101659.27    566.81 o
  -2   9  37    78676.65    78416.55    360.86 o
  -1   9  37    49248.86    52540.57    246.56 o
   0   9  37     2061.30     2272.14     93.30 o
  -4  10  37    29237.58    29108.24    153.61 o
  -3  10  37      185.98      396.98     65.25 o
  -2  10  37    48390.75    45432.43    159.20 o
  -1  10  37   203064.05   207362.17   1067.05 o
   0  10  37   313690.13   315369.31   3613.19 o
  -5  11  37      140.96       75.01     77.91 o
  -4  11  37    23532.13    24728.04    144.45 o
  -3  11  37   511364.53   525017.94   2961.50 o
  -2  11  37     1766.43     1783.42     86.68 o
  -1  11  37     4217.32     3874.26    106.28 o
   0  11  37    27496.54    27846.94    280.16 o
  -5  12  37     5593.52     5000.64     91.85 o
  -4  12  37    39092.86    39041.71    243.19 o
  -3  12  37    82774.59    83502.99    414.53 o
  -2  12  37     1492.41     1589.73     77.39 o
  -1  12  37   180901.45   178783.95   1118.78 o
   0  12  37    66459.72    68581.41    300.38 o
  -6  13  37      131.46      245.61     77.61 o
  -5  13  37   127912.52   124573.70    574.32 o
  -4  13  37   118979.97   117773.92    454.90 o
  -3  13  37    41489.78    39483.06    222.07 o
  -2  13  37      342.16      270.06     85.90 o
  -1  13  37    10751.15    10595.88    108.45 o
   0  13  37     5615.89     4620.72    136.11 o
  -6  14  37     5255.00     5717.88     96.33 o
  -5  14  37     4785.52     5000.99     91.15 o
  -4  14  37     5960.80     5860.35    103.04 o
  -3  14  37    25026.49    26927.98    189.62 o
  -2  14  37      356.43      614.54     65.19 o
  -1  14  37        3.67      -24.05     95.95 o
   0  14  37    43556.94    41945.46    503.67 o
  -7  15  37     1027.33     1144.99     91.21 o
  -6  15  37    40939.54    42719.05    336.67 o
  -5  15  37    64065.82    62443.97    384.75 o
  -4  15  37    16716.14    16084.29    147.36 o
  -3  15  37     2070.23     1969.37     84.38 o
  -2  15  37     4426.39     4438.41     92.69 o
  -1  15  37    16613.15    17893.34    221.70 o
   0  15  37    67395.00    68163.58    575.49 o
  -7  16  37    26406.62    25424.24    249.79 o
  -6  16  37     6318.06     7165.03    103.73 o
  -5  16  37     1858.51     1624.90     88.41 o
  -4  16  37     3117.87     3416.86     79.54 o
  -3  16  37    12844.25    13778.76    162.61 o
  -2  16  37      604.44      705.87     61.87 o
  -1  16  37     3921.05     3761.34    119.85 o
   0  16  37     1110.51     1098.24    137.04 o
  -8  17  37     8336.79     8682.72    133.01 o
  -7  17  37     4627.86     4703.98    121.78 o
  -6  17  37    64395.20    60949.04    379.26 o
  -5  17  37    13765.72    12787.80    160.07 o
  -4  17  37     3596.31     3731.26    112.10 o
  -3  17  37    14470.39    13607.90    242.26 o
  -2  17  37    26382.06    27846.51    291.85 o
  -1  17  37      398.34      330.51    107.09 o
   0  17  37      239.23      324.12    120.71 o
  -8  18  37      207.96      180.47     79.65 o
  -7  18  37     3516.26     3091.98    106.89 o
  -6  18  37    22532.13    23594.79    239.91 o
  -5  18  37    18395.63    17575.74    177.58 o
  -4  18  37   141650.92   145641.88   1050.61 o
  -3  18  37    51032.84    54764.37    424.34 o
  -2  18  37     2434.14     2277.54     97.59 o
  -1  18  37      969.64      672.52     89.50 o
   0  18  37    19456.50    21220.47    447.56 o
  -9  19  37     2664.36     2755.82    121.16 o
  -8  19  37     8157.63     8066.53    115.15 o
  -7  19  37     2370.80     1887.00    103.69 o
  -6  19  37    14862.32    14304.78    146.32 o
  -5  19  37      483.71      431.35     83.40 o
  -4  19  37     3015.16     3087.07    100.63 o
  -3  19  37     3645.43     3293.57    100.18 o
  -2  19  37        4.40       35.13     85.88 o
  -1  19  37    14674.90    15415.62    206.53 o
   0  19  37     8383.90     8166.22    263.25 o
  -9  20  37     4317.58     3913.79    127.98 o
  -8  20  37    12941.16    13355.44    155.21 o
  -7  20  37    11960.47    11919.89    132.86 o
  -6  20  37     4078.90     3998.80     88.74 o
  -5  20  37    39717.36    40944.43    222.14 o
  -4  20  37       72.46       47.38     80.64 o
  -3  20  37    12297.33    11572.66    167.94 o
  -2  20  37    28670.27    28366.72    305.54 o
  -1  20  37     1339.34     1392.76     98.25 o
   0  20  37     1502.51     1874.77    194.42 o
 -10  21  37     2660.27     2826.28    104.03 o
  -9  21  37     2217.36     2476.52    107.33 o
  -8  21  37       37.17      -60.30     96.56 o
  -7  21  37       14.91      128.40     83.33 o
  -6  21  37      111.39       97.84     88.29 o
  -5  21  37     5300.67     5523.65    117.27 o
  -4  21  37     2341.45     2125.97     97.32 o
  -3  21  37    16982.32    17619.90    194.87 o
  -2  21  37     9701.32     9727.27    209.73 o
  -1  21  37     6799.15     7971.98    177.69 o
   0  21  37     1889.87     2529.41    157.89 o
 -10  22  37       90.90       39.92     96.95 o
  -9  22  37     4046.08     4273.00    123.79 o
  -8  22  37       42.71       97.78    102.74 o
  -7  22  37        7.08       38.32    109.50 o
  -6  22  37     1159.26     1210.50     96.61 o
  -5  22  37     1077.33     1119.05    135.63 o
  -4  22  37    10654.81    10433.99    207.05 o
  -3  22  37     2731.82     2867.74    149.46 o
  -2  22  37       94.82      125.07    111.68 o
  -1  22  37      124.81      139.70     94.43 o
   0  22  37     3317.77     3078.92    150.35 o
 -11  23  37     1269.23     1515.88     98.47 o
 -10  23  37    11994.13    11373.40    255.56 o
  -9  23  37    83414.58    80980.09    712.36 o
  -8  23  37    27993.10    26595.23    289.83 o
  -7  23  37     1672.06     1867.29    123.07 o
  -6  23  37      231.79       16.25    127.06 o
  -5  23  37     4061.89     4252.77    111.32 o
  -4  23  37     1212.14     1049.04     84.03 o
  -3  23  37     1354.95     1460.81    106.48 o
  -2  23  37     1530.58     1921.36    107.18 o
  -1  23  37      454.51      358.75    106.28 o
   0  23  37     1809.73     2620.95    397.96 o
 -11  24  37     3848.04     3626.54    143.60 o
 -10  24  37     6790.31     7360.81    169.92 o
  -9  24  37     3335.64     3321.11    114.84 o
  -8  24  37     3932.97     4360.08    120.86 o
  -7  24  37    15002.02    14792.31    320.05 o
  -6  24  37     7373.73     8185.68    215.37 o
  -5  24  37     2439.37     2373.19    108.43 o
  -4  24  37      708.87      810.61    104.80 o
  -3  24  37     1548.34     1558.54     91.05 o
  -2  24  37       24.21      108.67    113.90 o
  -1  24  37     1586.81     1594.61    143.02 o
 -12  25  37     2480.45     2551.28    143.24 o
 -11  25  37      390.17      452.28    172.13 o
 -10  25  37    14491.34    14733.49    226.65 o
  -9  25  37      105.78      182.47    117.89 o
  -8  25  37     1586.09     1598.25    123.67 o
  -7  25  37      200.19      177.37    112.26 o
  -6  25  37       23.85       27.67     93.35 o
  -5  25  37      921.96      982.99    114.60 o
  -4  25  37      124.73      247.12    151.31 o
 -12  26  37     1397.05     1280.82    163.78 o
 -11  26  37     4151.98     4020.78    142.43 o
 -10  26  37      229.23      143.26    106.80 o
  -9  26  37     1004.80     1064.76    125.77 o
  -8  26  37     1325.59     1197.91    112.63 o
  -7  26  37      180.34      311.69    112.01 o
  -6  26  37     5184.72     4814.77    147.64 o
 -13  27  37     3557.15     3585.85    170.69 o
 -12  27  37     2832.98     2892.85    139.13 o
 -11  27  37     2287.54     2232.77    112.70 o
   0   0  38   106305.21   119735.70   1486.86 o
   0   1  38     6718.32     7566.79     95.87 o
  -1   2  38    30592.33    31072.86    235.14 o
   0   2  38    23709.03    23680.74    195.42 o
  -1   3  38     1322.13     1544.10     49.36 o
   0   3  38    60978.68    54790.84    245.85 o
  -2   4  38   332540.78   339568.44   2194.95 o
  -1   4  38    77414.45    76804.63    279.89 o
   0   4  38     3563.72     4952.62    118.68 o
  -2   5  38   192903.31   186081.97    895.58 o
  -1   5  38   119400.43   115288.48    492.93 o
   0   5  38   999999.81  1077295.75   6111.83 o
  -3   6  38   657891.56   655369.50   5970.99 o
  -2   6  38    38504.55    35472.48    162.01 o
  -1   6  38    13551.23    13542.51     90.13 o
   0   6  38    24231.20    22533.21    209.58 o
  -3   7  38      679.90      442.57     46.21 o
  -2   7  38   173231.59   167176.50    699.84 o
  -1   7  38     7566.26     8534.92    127.85 o
   0   7  38   181090.16   181166.27   1622.96 o
  -4   8  38   154696.02   151973.80    786.10 o
  -3   8  38    85553.50    87209.37    435.54 o
  -2   8  38    33126.61    35731.08    222.92 o
  -1   8  38    88275.92    87143.51    383.22 o
   0   8  38    86516.56    83566.04    521.04 o
  -4   9  38     3039.67     3166.14     79.65 o
  -3   9  38     1940.23     1928.17     73.92 o
  -2   9  38    47366.24    46837.93    379.66 o
  -1   9  38     7190.95     6235.45     84.90 o
   0   9  38    72561.95    64083.81    409.58 o
  -5  10  38    66500.88    66616.77    341.44 o
  -4  10  38      922.08     1061.95     61.42 o
  -3  10  38    31615.82    29459.95    140.80 o
  -2  10  38    59783.06    55530.41    378.49 o
  -1  10  38    18777.79    19160.10    127.15 o
   0  10  38   123028.35   129024.37    898.10 o
  -5  11  38     6753.38     7091.82     90.61 o
  -4  11  38     7286.03     6794.41     91.34 o
  -3  11  38    17444.06    19073.51    256.20 o
  -2  11  38    22742.95    23399.80    137.26 o
  -1  11  38   139760.55   133865.67    863.55 o
   0  11  38    23648.11    25020.55    208.63 o
  -6  12  38    74353.98    68075.39    453.82 o
  -5  12  38     8735.57     8673.94    112.58 o
  -4  12  38    42351.15    44459.76    321.10 o
  -3  12  38    86216.13    86326.66    419.66 o
  -2  12  38    39260.81    38951.04    189.59 o
  -1  12  38       19.26     -112.85    114.97 o
   0  12  38     2816.47     2825.18    113.05 o
  -6  13  38     5921.65     5569.46     89.11 o
  -5  13  38    41680.86    38099.55    288.81 o
  -4  13  38    15438.31    14610.84    186.82 o
  -3  13  38    39405.05    39431.69    238.80 o
  -2  13  38    25162.83    24593.29    202.83 o
  -1  13  38     2825.64     2978.75     80.62 o
   0  13  38    26745.61    27901.13    404.21 o
  -7  14  38     6975.04     7284.30    132.51 o
  -6  14  38       33.07       90.70     89.74 o
  -5  14  38     2380.26     2094.33     92.61 o
  -4  14  38    10767.44    10593.66    117.17 o
  -3  14  38      102.19      176.31     80.03 o
  -2  14  38      234.29      200.06     80.24 o
  -1  14  38    11716.24    11152.00    124.33 o
   0  14  38     7294.83     7065.76    162.00 o
  -7  15  38    36086.79    33947.32    275.58 o
  -6  15  38    41755.91    40489.23    255.21 o
  -5  15  38    35850.10    34347.50    286.97 o
  -4  15  38      468.02      594.32     85.05 o
  -3  15  38     6738.37     5573.47    124.29 o
  -2  15  38      160.44      147.15     82.31 o
  -1  15  38     1897.44     2305.59    135.97 o
   0  15  38    10445.27    10717.68    182.40 o
  -8  16  38    48812.00    47456.72    618.50 o
  -7  16  38     8228.02     7942.30     94.57 o
  -6  16  38    12428.31    12299.90    136.82 o
  -5  16  38     2814.94     2261.87    103.38 o
  -4  16  38    19252.17    19209.42    274.08 o
  -3  16  38      734.22      584.21     77.99 o
  -2  16  38     4168.21     3943.32    103.82 o
  -1  16  38     4356.80     4790.16     98.13 o
   0  16  38       37.49      -31.69    108.47 o
  -8  17  38     1382.05     1501.40    102.29 o
  -7  17  38      800.64      680.43     95.35 o
  -6  17  38      918.71      887.39     90.47 o
  -5  17  38    34008.91    35231.21    300.03 o
  -4  17  38     1723.66     1916.99    114.47 o
  -3  17  38     1150.75     1009.59    116.82 o
  -2  17  38     1211.52     1319.61     83.32 o
  -1  17  38     1214.03     1397.70    102.84 o
   0  17  38      819.12      688.61    150.17 o
  -9  18  38    20681.40    21866.14    322.27 o
  -8  18  38     2783.07     3081.62     91.31 o
  -7  18  38      350.04      324.42     90.71 o
  -6  18  38      370.44      462.68     92.54 o
  -5  18  38    25850.85    25866.61    213.07 o
  -4  18  38     1691.66     1977.17     93.84 o
  -3  18  38    11653.73    12056.59    184.84 o
  -2  18  38        2.32      -60.11     99.35 o
  -1  18  38      193.43      371.07    117.73 o
   0  18  38       47.47      123.79    183.73 o
  -9  19  38        2.87       44.47     93.20 o
  -8  19  38     2224.88     2682.37    100.71 o
  -7  19  38     1020.15     1131.92     97.72 o
  -6  19  38     2841.60     2539.83    131.11 o
  -5  19  38     2620.04     2397.80    105.67 o
  -4  19  38      244.68      142.50     70.93 o
  -3  19  38      892.17      791.93    107.75 o
  -2  19  38     6915.13     7099.27    139.36 o
  -1  19  38        4.39     -116.88    131.05 o
   0  19  38     1434.72     1143.84    153.94 o
 -10  20  38    10617.66    11272.06    443.35 o
  -9  20  38       46.85       77.45    101.61 o
  -8  20  38      727.48      753.20    105.66 o
  -7  20  38      377.68      384.12    100.14 o
  -6  20  38       71.64       16.76     90.02 o
  -5  20  38    12651.03    12851.57    206.77 o
  -4  20  38    13652.83    13497.84    183.23 o
  -3  20  38      460.97      507.47    118.24 o
  -2  20  38     8792.66     9748.29    144.78 o
  -1  20  38     5384.19     5288.87    132.27 o
   0  20  38     6260.36     6633.87    235.89 o
 -10  21  38      374.45      249.44    123.52 o
  -9  21  38    15341.26    15360.48    281.66 o
  -8  21  38     1308.22     1756.58     93.46 o
  -7  21  38     4354.92     4157.63    103.51 o
  -6  21  38    13152.65    12853.80    202.29 o
  -5  21  38     7232.06     7209.84    151.90 o
  -4  21  38     1032.90     1030.55     92.36 o
  -3  21  38     1611.20     1678.64    132.54 o
  -2  21  38     2360.48     2183.81    133.51 o
  -1  21  38        0.91      287.69    158.54 o
   0  21  38     2946.82     2835.10    208.80 o
 -11  22  38    23711.60    22402.76    278.82 o
 -10  22  38      105.41      211.47     95.44 o
  -9  22  38      168.14       39.20     94.71 o
  -8  22  38    22048.63    21988.46    273.84 o
  -7  22  38     7163.66     7296.14    156.65 o
  -6  22  38       13.89      105.18     89.15 o
  -5  22  38     1772.63     1807.64     97.74 o
  -4  22  38       14.17       22.83    112.00 o
  -3  22  38      305.29      486.48    136.35 o
  -2  22  38     2019.03     1893.91    167.09 o
  -1  22  38     2142.29     2388.79    142.25 o
   0  22  38     6179.33     5704.72    235.75 o
 -11  23  38      131.77      161.14    101.40 o
 -10  23  38      610.38      578.15    100.19 o
  -9  23  38     4189.85     4394.04    131.22 o
  -8  23  38     9855.02    10632.44    196.02 o
  -7  23  38       48.42       57.21    110.40 o
  -6  23  38       52.09      221.79     90.95 o
  -5  23  38       28.25      -35.48     97.91 o
  -4  23  38     1166.40     1334.71     97.94 o
  -3  23  38        2.68      -34.61    101.15 o
  -2  23  38      311.88      287.69    120.89 o
  -1  23  38        1.85       42.46    126.92 o
   0  23  38     5721.60     5124.21    338.42 o
 -12  24  38     4995.25     4160.70    197.54 o
 -11  24  38       20.73       28.48    109.02 o
 -10  24  38      597.42      647.70    117.99 o
  -9  24  38     6983.44     7032.63    165.32 o
  -8  24  38      175.16      180.34     99.13 o
  -7  24  38        0.49       40.46    102.67 o
  -6  24  38     2516.11     2546.91    107.80 o
  -5  24  38       80.60      -13.82    103.05 o
  -4  24  38      109.14      123.85    110.00 o
  -3  24  38      104.50      -14.30     91.67 o
  -2  24  38      843.24      684.34    132.33 o
  -1  24  38     1939.17     1662.68    133.88 o
 -12  25  38      445.31      733.36    114.76 o
 -11  25  38      104.81      102.28    141.12 o
 -10  25  38     3577.80     3415.45    127.51 o
  -9  25  38      180.48       56.71    115.65 o
  -8  25  38     8822.00     7946.36    241.26 o
  -7  25  38      759.76      714.31    110.33 o
  -6  25  38      619.54      466.34     81.07 o
  -5  25  38      431.82      514.22    113.06 o
  -4  25  38       73.65      212.77    139.55 o
 -13  26  38     1137.53     1119.44    242.01 o
 -12  26  38     1719.54     2136.48    180.22 o
 -11  26  38     1980.27     2137.57    165.26 o
 -10  26  38     1344.49     1670.96    115.61 o
  -9  26  38     1770.38     1426.33    120.11 o
  -8  26  38      456.00      407.89    135.84 o
  -7  26  38     2061.34     2239.64    168.22 o
 -13  27  38      961.44      981.68    153.00 o
 -12  27  38      364.55      444.59    139.41 o
 -11  27  38     1000.37     1099.80    135.34 o
   0   1  39       67.29      188.71     71.92 o
   0   2  39    63542.10    61906.58    573.07 o
  -1   3  39      414.37      476.03     44.04 o
   0   3  39    32281.06    37685.46    280.12 o
  -1   4  39    20016.88    20235.36     99.18 o
   0   4  39     1576.55     1471.67     83.27 o
  -2   5  39    11665.26    11505.64     88.35 o
  -1   5  39   687842.00   716840.75   2629.61 o
   0   5  39    41382.28    44545.31    350.26 o
  -2   6  39      194.06      276.56     60.95 o
  -1   6  39    23486.45    25444.93    158.67 o
   0   6  39   873707.75   917510.00   4757.51 o
  -3   7  39      101.59      136.13     72.74 o
  -2   7  39   136060.47   138601.95    636.15 o
  -1   7  39    22978.02    25152.23    136.12 o
   0   7  39    52265.05    55075.82    260.18 o
  -3   8  39    74348.23    71049.23    263.12 o
  -2   8  39     8528.07     9026.95     88.91 o
  -1   8  39   185893.31   184240.25    959.54 o
   0   8  39     2692.40     2678.15     99.79 o
  -4   9  39     3371.08     3995.99     71.67 o
  -3   9  39     1352.04     1908.29     67.97 o
  -2   9  39    14789.27    16614.49    107.35 o
  -1   9  39       92.88       90.79     56.61 o
   0   9  39   103369.45   106014.20    500.26 o
  -4  10  39       90.96      172.64     75.15 o
  -3  10  39    25999.45    29351.78    220.01 o
  -2  10  39     2962.76     3278.54     64.41 o
  -1  10  39    28943.70    28778.43    173.04 o
   0  10  39       17.96      267.83    128.87 o
  -5  11  39     3290.21     3090.90     92.99 o
  -4  11  39      603.80      851.57     77.61 o
  -3  11  39      101.38      205.14     77.64 o
  -2  11  39    17430.51    16586.11    113.56 o
  -1  11  39   295192.50   291522.19   2150.59 o
   0  11  39      451.19      356.26    145.30 o
  -5  12  39     1423.71     1349.84     72.40 o
  -4  12  39    22468.20    23574.26    234.41 o
  -3  12  39   346314.53   341618.53   2338.45 o
  -2  12  39    57222.60    58144.38    293.24 o
  -1  12  39     3516.96     3665.78    122.85 o
   0  12  39    39606.36    40683.79    256.85 o
  -6  13  39    25750.76    24532.27    235.06 o
  -5  13  39      654.25      922.39    102.37 o
  -4  13  39    18853.23    21719.92    198.65 o
  -3  13  39       12.15       96.76     80.88 o
  -2  13  39      144.22      130.63     94.98 o
  -1  13  39     9174.73     8823.09    102.29 o
   0  13  39     4612.70     5346.79    204.81 o
  -6  14  39    29995.81    28604.56    250.42 o
  -5  14  39      746.63      643.28     95.71 o
  -4  14  39    61830.77    61662.55    484.61 o
  -3  14  39     7477.82     7456.29    146.05 o
  -2  14  39      986.25      898.97     89.65 o
  -1  14  39     4457.81     3754.04    134.16 o
   0  14  39    37728.70    38987.13    543.02 o
  -7  15  39    21082.76    19049.62    215.72 o
  -6  15  39    33488.45    34138.18    225.24 o
  -5  15  39    17748.33    15417.39    165.29 o
  -4  15  39     4951.58     5141.81    118.84 o
  -3  15  39     9262.77     9268.28    100.33 o
  -2  15  39     4740.35     4839.61    102.59 o
  -1  15  39      199.16      249.52     76.16 o
   0  15  39    21000.51    19875.09    303.22 o
  -7  16  39     1114.94     1198.13     82.80 o
  -6  16  39     1544.13     1247.03     97.97 o
  -5  16  39    30640.75    31603.08    335.82 o
  -4  16  39     4730.27     4209.01    106.26 o
  -3  16  39     6422.48     6681.20    120.20 o
  -2  16  39      818.72      944.38     86.74 o
  -1  16  39    20193.14    20174.32    189.22 o
   0  16  39     5718.15     5987.08    250.61 o
  -8  17  39     2024.85     1950.58     85.51 o
  -7  17  39    38442.85    36891.97    238.98 o
  -6  17  39     3065.31     3004.30    101.35 o
  -5  17  39    29920.79    30268.13    244.77 o
  -4  17  39    91098.75    90439.48    605.52 o
  -3  17  39    13107.01    13254.84    160.57 o
  -2  17  39     1449.20     1622.04    112.19 o
  -1  17  39     2230.11     2384.40    107.49 o
   0  17  39    14327.01    15040.51    325.88 o
  -8  18  39     5901.69     5656.28    115.52 o
  -7  18  39     2253.15     2128.42     96.83 o
  -6  18  39       84.74      121.57     81.03 o
  -5  18  39    31075.53    30782.00    166.21 o
  -4  18  39     7805.96     8004.92    139.36 o
  -3  18  39    21463.31    22076.87    273.49 o
  -2  18  39    12499.62    12563.40    234.52 o
  -1  18  39     1494.83     1755.25    100.51 o
   0  18  39      266.55      400.65    130.16 o
  -9  19  39    17917.59    17131.92    178.88 o
  -8  19  39     1104.93      795.11     92.28 o
  -7  19  39     2055.80     1747.72     89.50 o
  -6  19  39     2210.75     2460.62    106.16 o
  -5  19  39    20628.81    21066.29    240.51 o
  -4  19  39      260.90      339.97     79.38 o
  -3  19  39     1315.06     1675.81     98.38 o
  -2  19  39    33628.73    36209.58    410.33 o
  -1  19  39     2934.72     3070.82    117.30 o
   0  19  39     9325.58     8986.50    377.92 o
  -9  20  39     5318.21     5201.18    118.58 o
  -8  20  39       62.30      -74.82    105.38 o
  -7  20  39     4151.18     3861.91    116.10 o
  -6  20  39    10580.16    10462.22    141.47 o
  -5  20  39     1497.64     1479.28    111.05 o
  -4  20  39    18764.65    16674.87    314.48 o
  -3  20  39       56.85      327.67     90.98 o
  -2  20  39     5154.35     4890.47    122.20 o
  -1  20  39    10471.97    11170.81    179.25 o
   0  20  39      118.88      356.20    209.05 o
 -10  21  39     8101.68     7705.13    150.02 o
  -9  21  39     3409.27     3346.52    134.28 o
  -8  21  39     9722.94     9545.12    133.61 o
  -7  21  39       82.64      129.39    102.05 o
  -6  21  39    11616.13    11131.36    237.84 o
  -5  21  39     4257.74     4379.66    116.11 o
  -4  21  39     2913.91     2782.33     86.70 o
  -3  21  39      203.19      266.93    116.78 o
  -2  21  39     3373.58     3105.44    138.60 o
  -1  21  39      322.92      261.56    166.36 o
   0  21  39    31700.73    30594.04    589.03 o
 -10  22  39     1244.71     1258.01    101.89 o
  -9  22  39     3394.52     3072.25    129.43 o
  -8  22  39    47137.34    48142.05    548.86 o
  -7  22  39        0.51        7.03    110.72 o
  -6  22  39     1619.78     1485.91    103.94 o
  -5  22  39    14986.96    14132.28    247.86 o
  -4  22  39     1666.12     1513.55     92.06 o
  -3  22  39      809.28     1090.59    128.42 o
  -2  22  39     3843.35     3925.96    136.86 o
  -1  22  39      135.72      136.17    121.55 o
   0  22  39     1720.10     2156.92    222.58 o
 -11  23  39      362.65      493.01     96.68 o
 -10  23  39       68.49      164.19     99.18 o
  -9  23  39     1999.42     1807.55    116.49 o
  -8  23  39     3240.25     3205.00    120.22 o
  -7  23  39     1910.62     1879.85    150.14 o
  -6  23  39       10.10       93.74    113.93 o
  -5  23  39       19.36       10.28     86.49 o
  -4  23  39        4.42      -14.39     80.59 o
  -3  23  39     2491.16     2133.03    136.16 o
  -2  23  39      564.42      494.04    108.27 o
  -1  23  39      233.01      274.48    127.87 o
   0  23  39     2493.56     3223.79    178.58 o
 -11  24  39     2582.95     2378.83    112.76 o
 -10  24  39       12.45       65.79    118.95 o
  -9  24  39    20603.62    21947.59    266.45 o
  -8  24  39     2921.29     2637.85    124.05 o
  -7  24  39      899.92      813.33    114.05 o
  -6  24  39    14247.60    13881.56    169.00 o
  -5  24  39       13.05      -80.53     97.71 o
  -4  24  39      367.94      381.60     96.96 o
  -3  24  39        1.23      149.11    103.91 o
  -2  24  39      556.43      596.57    110.01 o
 -12  25  39      177.73      179.27    110.95 o
 -11  25  39     4402.74     3995.97    134.92 o
 -10  25  39      139.99       29.71    122.45 o
  -9  25  39      323.29      461.69    122.96 o
  -8  25  39     6006.13     6139.30    157.52 o
  -7  25  39      249.94      336.19    119.62 o
  -6  25  39      487.62      443.88     96.28 o
  -5  25  39     6376.18     6364.96    149.47 o
  -4  25  39     2202.62     2120.30    121.17 o
 -12  26  39      881.38      584.28    140.92 o
 -11  26  39      519.86      403.39    162.89 o
 -10  26  39      530.78      625.75    121.67 o
  -9  26  39      748.65      688.39    116.02 o
  -8  26  39      506.42      545.96    128.74 o
  -7  26  39       64.03      163.34    120.40 o
 -13  27  39     1070.06      872.07    145.77 o
 -12  27  39    10433.00     9520.16    262.24 o
   0   0  40   539554.44   562467.00   7887.64 o
   0   1  40    82419.20    93030.03    540.33 o
  -1   2  40    15553.34    15598.47    156.32 o
   0   2  40    19876.88    24804.61    155.16 o
  -1   3  40    13332.06    13133.18     88.81 o
   0   3  40   120554.90   134815.63    674.77 o
  -2   4  40   360956.78   354092.94   3235.64 o
  -1   4  40   104539.70   105005.70    484.54 o
   0   4  40   108708.91   107232.91    482.61 o
  -2   5  40     4378.97     3687.99     52.93 o
  -1   5  40   133670.59   130535.23    756.82 o
   0   5  40    53578.32    53028.02    337.54 o
  -3   6  40    35329.66    31571.33    227.89 o
  -2   6  40      166.03      -29.57     66.51 o
  -1   6  40    19324.24    16657.06    116.21 o
   0   6  40    10067.96    11794.97    172.90 o
  -3   7  40     4498.24     6291.64     63.01 o
  -2   7  40    21066.85    20267.05    184.48 o
  -1   7  40   124256.50   123107.04    793.14 o
   0   7  40    53641.33    49131.53    353.23 o
  -4   8  40    13241.26    11958.19    152.72 o
  -3   8  40      285.47       83.34     59.74 o
  -2   8  40    11309.36    10740.97     87.17 o
  -1   8  40   167790.08   167133.88    944.99 o
   0   8  40      324.69      201.36    101.16 o
  -4   9  40     2112.13     2231.74     68.32 o
  -3   9  40    26013.37    21773.66    117.06 o
  -2   9  40    12721.28    13644.99    142.76 o
  -1   9  40    15623.39    14884.65    116.16 o
   0   9  40    12508.81    11079.48    133.17 o
  -5  10  40     5230.92     4863.28    171.13 o
  -4  10  40     6075.65     5167.93    104.31 o
  -3  10  40    85552.66    89920.81    276.32 o
  -2  10  40    96557.32    94901.63    376.18 o
  -1  10  40      193.65      177.55     81.82 o
   0  10  40       68.48      188.76    102.58 o
  -5  11  40    21350.12    21976.63    138.87 o
  -4  11  40     1775.90     2033.48     70.62 o
  -3  11  40     3489.23     3047.28    109.88 o
  -2  11  40    37434.13    37016.27    268.39 o
  -1  11  40    39949.55    40208.38    383.76 o
   0  11  40    18079.21    15339.17    251.81 o
  -6  12  40    37070.52    37304.97    311.35 o
  -5  12  40    10716.00    10184.61     87.89 o
  -4  12  40    11673.80    12021.83    119.43 o
  -3  12  40    59224.02    58512.49    453.06 o
  -2  12  40    35075.28    35570.44    220.39 o
  -1  12  40     5849.25     5336.05    102.15 o
   0  12  40    12681.03    11425.53    144.77 o
  -6  13  40      571.34      838.12     96.00 o
  -5  13  40    76439.81    73901.14    447.49 o
  -4  13  40   103156.81   109450.48    323.75 o
  -3  13  40      713.56      705.02     76.74 o
  -2  13  40    15024.71    14644.23    155.89 o
  -1  13  40     7892.88     7806.51    141.09 o
   0  13  40    13263.76    10659.03    330.13 o
  -7  14  40    46190.44    45650.29    336.91 o
  -6  14  40    16485.48    17700.38    137.46 o
  -5  14  40     7242.99     6927.50    107.84 o
  -4  14  40     5591.24     5698.98     90.06 o
  -3  14  40     6399.43     6744.53     98.16 o
  -2  14  40     1653.24     2003.42    103.63 o
  -1  14  40     2211.35     2328.06     92.16 o
   0  14  40    12293.01    14274.46    437.58 o
  -7  15  40     7443.27     6946.35    107.46 o
  -6  15  40    33720.22    33821.54    287.20 o
  -5  15  40     8837.83     8159.27    121.40 o
  -4  15  40      784.25     1072.20     92.29 o
  -3  15  40     6658.09     6654.05    140.56 o
  -2  15  40      594.83      607.64     75.35 o
  -1  15  40    10015.34     9859.85    135.31 o
   0  15  40     9887.02    10415.37    289.68 o
  -8  16  40      367.13      264.76    294.52 o
  -7  16  40     1511.72     1543.85    109.15 o
  -6  16  40      141.89      -24.63     87.78 o
  -5  16  40    24896.34    24148.97    181.42 o
  -4  16  40    15734.65    15485.40    122.08 o
  -3  16  40     2789.45     3166.63     67.19 o
  -2  16  40    11402.25    11311.93    143.58 o
  -1  16  40    15299.16    16556.94    195.35 o
   0  16  40    30287.09    27712.16    472.79 o
  -8  17  40     4991.79     4885.86     94.99 o
  -7  17  40    18125.90    17029.25    172.88 o
  -6  17  40     3180.36     2484.07     91.69 o
  -5  17  40    17760.73    18018.17    148.82 o
  -4  17  40    36770.54    37883.50    308.70 o
  -3  17  40    19242.04    18969.36    189.04 o
  -2  17  40    23670.84    23114.70    269.58 o
  -1  17  40     1351.27     1424.35    125.45 o
   0  17  40      335.88      304.73    211.84 o
  -9  18  40    13146.84    13093.99    295.39 o
  -8  18  40     6915.52     6820.61    128.80 o
  -7  18  40     6314.28     6063.24    135.26 o
  -6  18  40    67759.76    68633.45    447.62 o
  -5  18  40    17281.80    17184.55    160.45 o
  -4  18  40    24874.05    24296.18    224.24 o
  -3  18  40     9957.28    10571.85    153.47 o
  -2  18  40     6750.83     6967.63    170.89 o
  -1  18  40        1.00       51.22    103.95 o
   0  18  40      433.08      475.18    128.03 o
  -9  19  40     3313.53     3894.79    108.32 o
  -8  19  40     1266.62     1039.25     87.49 o
  -7  19  40       11.59       68.23     95.68 o
  -6  19  40      556.13      790.98    112.19 o
  -5  19  40      460.75      520.27     92.54 o
  -4  19  40      280.52      234.14     82.82 o
  -3  19  40     1182.19      949.78    103.84 o
  -2  19  40     8880.11     8999.79    137.80 o
  -1  19  40     9872.76    10430.30    170.00 o
   0  19  40     9631.04     9544.84    191.73 o
 -10  20  40      280.03        0.27    129.42 o
  -9  20  40     5205.54     5653.59    113.76 o
  -8  20  40     9387.97     9625.66    129.19 o
  -7  20  40      342.49      303.23     89.89 o
  -6  20  40     9588.57     9379.34    115.18 o
  -5  20  40        1.48       -1.80     91.72 o
  -4  20  40     1666.56     1514.28    116.86 o
  -3  20  40       25.40      -97.64    104.19 o
  -2  20  40     3409.47     3392.33    108.14 o
  -1  20  40     9482.67     9978.49    211.82 o
   0  20  40       20.27      -69.06    161.09 o
 -10  21  40       16.17      145.92    107.67 o
  -9  21  40    32484.40    31716.84    298.76 o
  -8  21  40     5483.31     5642.15    133.45 o
  -7  21  40     2992.55     2819.80    103.12 o
  -6  21  40     1107.04     1187.97    110.77 o
  -5  21  40       69.65      121.28     79.03 o
  -4  21  40      822.66      565.96     94.58 o
  -3  21  40     7260.72     7463.46    136.56 o
  -2  21  40     6780.51     7533.57    145.72 o
  -1  21  40     1456.05     1279.97    109.57 o
   0  21  40     4368.97     4546.63    183.42 o
 -11  22  40     1452.24     1337.57    168.06 o
 -10  22  40     5549.81     5534.54    129.20 o
  -9  22  40     2496.70     2490.64    114.55 o
  -8  22  40    16194.55    16083.41    205.05 o
  -7  22  40      656.36      277.16     89.02 o
  -6  22  40     4604.25     4749.42    109.06 o
  -5  22  40      227.02      362.27     93.40 o
  -4  22  40      769.28      800.83    121.87 o
  -3  22  40     3390.69     2792.21    133.53 o
  -2  22  40       87.49      186.76     97.81 o
  -1  22  40       79.88      155.12    102.27 o
   0  22  40        0.51      110.87    138.84 o
 -11  23  40      189.97       49.44     93.11 o
 -10  23  40     2036.47     1892.11    107.61 o
  -9  23  40    16599.74    16646.34    188.21 o
  -8  23  40     2562.37     2688.86    142.23 o
  -7  23  40     5879.79     5615.03    146.59 o
  -6  23  40      697.67      762.23    112.14 o
  -5  23  40      106.26       68.68    129.17 o
  -4  23  40      290.54      381.65    101.46 o
  -3  23  40    10818.34    10776.58    236.47 o
  -2  23  40     1368.13     1541.95    106.41 o
  -1  23  40     2386.24     2829.72    129.63 o
   0  23  40     1124.90      956.07    161.54 o
 -12  24  40        5.19      143.36    133.45 o
 -11  24  40       78.41      149.47     98.61 o
 -10  24  40     1260.18     1526.01    122.37 o
  -9  24  40     8842.29     8991.15    193.88 o
  -8  24  40     3996.63     3977.06    118.75 o
  -7  24  40      270.00       82.17    116.84 o
  -6  24  40     2196.67     1946.31    119.12 o
  -5  24  40       60.83      179.70    141.43 o
  -4  24  40     1426.01     1597.88    119.00 o
  -3  24  40      831.19     1006.75    130.02 o
  -2  24  40        0.84      216.44    106.98 o
 -12  25  40      116.32      241.36    110.75 o
 -11  25  40     2353.94     2239.28    118.34 o
 -10  25  40      254.69      134.35    118.28 o
  -9  25  40      835.98      720.22    104.97 o
  -8  25  40      321.49      297.18    113.67 o
  -7  25  40     2573.69     2449.72    133.78 o
  -6  25  40      491.93      506.05     82.38 o
  -5  25  40     1839.40     1571.01    125.91 o
  -4  25  40     1440.45     1347.79    149.08 o
 -13  26  40      182.39       17.29    147.87 o
 -12  26  40      522.73      785.85    105.35 o
 -11  26  40     3463.81     3592.34    173.07 o
 -10  26  40      305.21      336.57    121.75 o
  -9  26  40        6.27       77.95    107.22 o
  -8  26  40      949.35     1142.03    121.42 o
  -7  26  40        7.26       61.86    109.21 o
 -13  27  40      148.57      168.32    127.04 o
 -12  27  40     1685.54     1325.33    160.09 o
   0   1  41    20000.37    17530.01    147.32 o
   0   2  41   130919.28   141244.44    824.29 o
  -1   3  41   129150.71   128467.63    528.42 o
   0   3  41   546072.13   588112.50   2662.18 o
  -1   4  41    75904.34    71627.58    212.88 o
   0   4  41   119583.45   119692.54    688.07 o
  -2   5  41     7500.26     5840.97    103.19 o
  -1   5  41    48746.53    46200.49    238.15 o
   0   5  41   548713.31   559515.00   3617.16 o
  -2   6  41    79410.98    83149.56    291.94 o
  -1   6  41     8052.13     6042.58     84.25 o
   0   6  41   239879.94   243155.64   2184.54 o
  -3   7  41     5070.26     6470.50     81.82 o
  -2   7  41   128034.88   128290.91    406.08 o
  -1   7  41   352374.16   366349.56   1508.75 o
   0   7  41    37979.19    37764.11    271.35 o
  -3   8  41   154721.73   167511.00    815.50 o
  -2   8  41    10822.09    10319.70     98.06 o
  -1   8  41     8531.50     7692.95     99.11 o
   0   8  41    29187.99    27373.03    286.11 o
  -4   9  41    22598.08    21706.46    215.12 o
  -3   9  41    54550.77    54087.16    181.46 o
  -2   9  41    85860.87    81364.90    305.11 o
  -1   9  41      128.68       -3.05     49.96 o
   0   9  41       19.99      -26.83    103.57 o
  -4  10  41    83091.79    83028.56    398.07 o
  -3  10  41     8492.42     7675.76     92.43 o
  -2  10  41   110206.25   107973.52    566.80 o
  -1  10  41     1769.49     1285.59     77.22 o
   0  10  41   309459.84   309514.09   2036.09 o
  -5  11  41    86237.59    84903.55    403.95 o
  -4  11  41     6852.35     6054.57     85.66 o
  -3  11  41    17408.74    16352.48    137.56 o
  -2  11  41   100333.73    96136.69    479.70 o
  -1  11  41    33294.08    31883.68    234.43 o
   0  11  41     8413.47    10565.21    146.48 o
  -5  12  41     9263.64     9843.47    120.28 o
  -4  12  41   155389.39   153415.39    621.68 o
  -3  12  41    56139.07    55639.07    390.28 o
  -2  12  41   131832.09   132613.91    669.05 o
  -1  12  41    81754.60    82141.15    357.20 o
   0  12  41     1155.35     1236.19    175.20 o
  -6  13  41       83.68       12.55     93.13 o
  -5  13  41    98354.27    95172.70    563.79 o
  -4  13  41      317.69       98.80     83.34 o
  -3  13  41     2810.01     3127.22     78.15 o
  -2  13  41     3383.01     3635.59     82.95 o
  -1  13  41     9695.58     9534.51    147.62 o
   0  13  41    33947.41    34468.75    492.32 o
  -6  14  41    12556.58    11465.71    113.30 o
  -5  14  41    35023.99    34311.86    251.91 o
  -4  14  41     8957.81     8415.68    110.83 o
  -3  14  41      392.73      523.71     81.09 o
  -2  14  41       35.49      176.75    102.01 o
  -1  14  41     2553.08     2192.44    107.87 o
   0  14  41    12773.25    11664.57    155.07 o
  -7  15  41    55038.22    54248.98    380.08 o
  -6  15  41     8374.08     7747.23    118.51 o
  -5  15  41    18353.07    19175.83    176.16 o
  -4  15  41    14044.87    13380.48    230.36 o
  -3  15  41     1281.17     1352.38     96.32 o
  -2  15  41     1419.54     1016.49     67.05 o
  -1  15  41     1270.10     1123.68     83.45 o
   0  15  41    27887.92    28297.31    597.42 o
  -7  16  41    12673.63    12620.82    121.13 o
  -6  16  41    26557.35    27173.07    163.47 o
  -5  16  41    45968.49    42924.49    307.44 o
  -4  16  41     3695.87     4192.66     87.07 o
  -3  16  41     1595.19     1613.35    112.66 o
  -2  16  41     2907.80     2784.60     94.85 o
  -1  16  41    16327.06    15799.58    131.36 o
   0  16  41    28686.21    29302.04    680.59 o
  -8  17  41       57.08       91.94     93.17 o
  -7  17  41      809.10      973.54     91.04 o
  -6  17  41    47528.85    45118.69    259.19 o
  -5  17  41    58704.84    57442.66    392.72 o
  -4  17  41     7093.87     6889.52    126.04 o
  -3  17  41    27665.74    27955.35    309.82 o
  -2  17  41    23574.34    23827.90    224.84 o
  -1  17  41     7690.62     7890.02    156.88 o
   0  17  41     7253.89     6629.30    370.00 o
  -8  18  41      196.11      172.87     95.13 o
  -7  18  41      755.76      806.49     95.38 o
  -6  18  41    13544.89    13897.87    160.29 o
  -5  18  41    24498.87    24282.86    253.56 o
  -4  18  41       37.43      124.02    123.86 o
  -3  18  41     2097.21     2632.16    117.51 o
  -2  18  41     3482.03     3609.44    106.40 o
  -1  18  41     1290.03     1134.27    113.11 o
   0  18  41     5027.39     4575.90    171.24 o
  -9  19  41      805.53      834.34    107.26 o
  -8  19  41     3012.38     2751.76    101.76 o
  -7  19  41      624.66      654.99    102.72 o
  -6  19  41     2244.67     2336.96    110.80 o
  -5  19  41       41.93       29.73     79.93 o
  -4  19  41     2733.94     2545.49    119.80 o
  -3  19  41     3407.47     3551.71     97.61 o
  -2  19  41     5372.17     5384.23    136.71 o
  -1  19  41     1086.59     1094.32    117.89 o
   0  19  41     1042.21      965.74    171.07 o
  -9  20  41     3336.46     3339.66    110.36 o
  -8  20  41    10826.69    10558.51    138.45 o
  -7  20  41      919.37      751.24    105.60 o
  -6  20  41     2841.40     2894.89    114.55 o
  -5  20  41     8019.96     7793.19    145.82 o
  -4  20  41      233.39      293.87     94.31 o
  -3  20  41    26389.22    26188.05    268.54 o
  -2  20  41    14661.67    14605.75    272.19 o
  -1  20  41     2566.77     2722.95    123.21 o
   0  20  41      612.62      777.81    258.17 o
 -10  21  41     4624.09     4345.26    117.80 o
  -9  21  41     8062.84     7063.12    142.47 o
  -8  21  41     7962.07     8097.85    127.52 o
  -7  21  41       10.51      260.98    104.21 o
  -6  21  41     3085.40     2734.74    122.48 o
  -5  21  41     1209.77     1146.26    119.24 o
  -4  21  41      318.30      183.60     82.87 o
  -3  21  41     5160.61     5555.63    148.50 o
  -2  21  41       75.31      121.32    135.24 o
  -1  21  41      704.66      689.75    122.42 o
   0  21  41     1216.95      938.38    168.75 o
 -10  22  41      857.30      844.26    117.98 o
  -9  22  41     9256.15     9236.51    173.32 o
  -8  22  41    10596.86    10366.94    150.97 o
  -7  22  41    13012.92    12502.44    155.06 o
  -6  22  41     9438.50     9379.51    190.47 o
  -5  22  41     1029.51     1047.84    100.68 o
  -4  22  41     3301.21     2999.08    124.04 o
  -3  22  41     5136.93     5438.63    149.54 o
  -2  22  41      468.68      633.51    130.46 o
  -1  22  41     3264.92     3321.78    143.80 o
   0  22  41     5912.34     5558.01    452.54 o
 -11  23  41        2.15       55.16    118.67 o
 -10  23  41     1632.12     1514.27    101.44 o
  -9  23  41      681.18      903.48     99.72 o
  -8  23  41     8297.45     8147.28    150.67 o
  -7  23  41     1567.41     1865.09    150.23 o
  -6  23  41     2420.45     2613.19    109.18 o
  -5  23  41     4314.81     4316.37    186.17 o
  -4  23  41     1336.95     1395.45    121.34 o
  -3  23  41      141.80      115.99    134.81 o
  -2  23  41      674.75      846.26    153.79 o
  -1  23  41       76.49       34.32    156.20 o
   0  23  41    11307.51    12195.74    281.48 o
 -11  24  41     1597.04     1622.57    100.49 o
 -10  24  41     1009.55     1341.67    113.20 o
  -9  24  41      739.35      774.74    114.05 o
  -8  24  41     3916.90     4242.17    140.52 o
  -7  24  41     4405.43     4096.46    127.31 o
  -6  24  41     1521.82     1623.38    144.77 o
  -5  24  41     2770.18     2892.03    121.10 o
  -4  24  41      250.57      146.77    119.79 o
  -3  24  41      101.66      219.88    143.33 o
  -2  24  41      229.21      206.23    141.43 o
 -12  25  41    20947.31    20388.88    274.56 o
 -11  25  41      305.14      241.16    104.28 o
 -10  25  41      980.75      959.82    118.10 o
  -9  25  41      454.69      530.66    118.79 o
  -8  25  41      410.28      431.42    108.01 o
  -7  25  41      860.06      951.73    114.62 o
  -6  25  41       17.58       95.50     88.68 o
  -5  25  41     1676.71     1352.90    123.03 o
  -4  25  41      172.06      241.89    111.11 o
 -12  26  41     2096.86     2235.55    119.11 o
 -11  26  41      932.16      937.11    121.18 o
 -10  26  41      123.10     -122.23    142.83 o
  -9  26  41      208.48      358.66    114.92 o
  -8  26  41     1868.77     1590.81    131.65 o
  -7  26  41      593.68      648.51    124.24 o
   0   1  42   285877.19   297949.84   1702.48 o
  -1   2  42      850.55      762.80     66.50 o
   0   2  42       81.29      103.60     66.29 o
  -1   3  42      499.82      222.42     46.84 o
   0   3  42  1015537.31  1092392.50   4142.93 o
  -2   4  42    84938.68    86567.98    533.16 o
  -1   4  42   212920.11   217595.53    882.68 o
   0   4  42   143636.84   141989.44    575.78 o
  -2   5  42    47084.05    51154.13    186.96 o
  -1   5  42    27198.82    27549.93    100.12 o
   0   5  42   167521.38   161860.25   1051.43 o
  -3   6  42   140962.27   162919.78   1781.52 o
  -2   6  42   177089.17   182233.61    705.07 o
  -1   6  42     7884.98     8333.88     94.24 o
   0   6  42   701266.31   732899.63   3524.15 o
  -3   7  42    45050.90    47257.64    250.86 o
  -2   7  42    54722.04    56341.53    370.06 o
  -1   7  42    15230.84    14064.25    129.09 o
   0   7  42   172282.19   171371.73    930.32 o
  -4   8  42    45363.96    43973.54    465.08 o
  -3   8  42     6166.21     6212.10     75.97 o
  -2   8  42    35152.88    31865.17    140.73 o
  -1   8  42    45945.94    46010.13    219.46 o
   0   8  42     3666.73     4632.33     98.51 o
  -4   9  42    38825.51    39430.27    229.41 o
  -3   9  42    97316.30    97997.48    479.55 o
  -2   9  42     5076.51     5270.72     76.57 o
  -1   9  42    47928.86    49124.07    252.98 o
   0   9  42   161594.00   172004.30    918.20 o
  -5  10  42     6510.50     7662.87    157.68 o
  -4  10  42    13511.51    13600.56    124.48 o
  -3  10  42      243.19      286.95     66.62 o
  -2  10  42   115507.95   116457.99    525.98 o
  -1  10  42     4780.47     5111.61     87.51 o
   0  10  42     8167.26     8204.09    168.07 o
  -5  11  42     2239.44     2601.60     86.69 o
  -4  11  42     5602.75     5390.30     98.76 o
  -3  11  42    64029.51    60629.09    325.45 o
  -2  11  42   103268.54   104932.79    356.99 o
  -1  11  42    11093.94    11098.10    126.35 o
   0  11  42    12561.45    13228.33    242.26 o
  -6  12  42    99049.48   100165.05    857.15 o
  -5  12  42   217457.17   218283.92   1017.91 o
  -4  12  42    24032.36    24360.20    168.63 o
  -3  12  42   259734.53   267700.22   1308.33 o
  -2  12  42     6093.69     5712.85     94.07 o
  -1  12  42     9017.67     8513.91    101.00 o
   0  12  42    17604.65    17908.51    182.34 o
  -6  13  42    25216.22    24756.30    185.14 o
  -5  13  42   146786.30   147145.53    745.43 o
  -4  13  42    24335.84    23499.43    157.97 o
  -3  13  42      268.70      407.98     87.67 o
  -2  13  42     1502.66     1348.93     82.74 o
  -1  13  42        8.00        9.89     71.65 o
   0  13  42     9687.59    10452.58    173.09 o
  -7  14  42     9691.27     9537.38    168.92 o
  -6  14  42   115234.91   117867.23    588.76 o
  -5  14  42   181018.77   175425.53    925.59 o
  -4  14  42        0.87       22.56     82.92 o
  -3  14  42    17918.20    19138.96    217.50 o
  -2  14  42      361.00      471.12     73.86 o
  -1  14  42       99.31       20.01     87.77 o
   0  14  42      122.02      215.37    141.09 o
  -7  15  42       28.27      -51.67    108.37 o
  -6  15  42     9148.53     9685.66    148.24 o
  -5  15  42      833.25      871.17     96.82 o
  -4  15  42    37189.77    36755.38    330.97 o
  -3  15  42    20491.60    21034.80    188.07 o
  -2  15  42    14308.89    15178.64    207.41 o
  -1  15  42     4531.16     4685.31    101.47 o
   0  15  42    40007.07    37900.68    594.35 o
  -8  16  42      763.60     1094.32    160.33 o
  -7  16  42     1907.87     1362.93     89.16 o
  -6  16  42        0.06      -53.41     75.27 o
  -5  16  42    65905.32    65329.20    509.97 o
  -4  16  42      482.79      339.54     90.88 o
  -3  16  42    16764.35    17355.94    254.87 o
  -2  16  42    13066.30    13046.81    149.21 o
  -1  16  42     4978.59     5223.05    104.65 o
   0  16  42     3540.26     3332.00    190.94 o
  -8  17  42        9.21       88.25    102.27 o
  -7  17  42     1183.97     1093.60     95.67 o
  -6  17  42    39108.50    36782.10    323.49 o
  -5  17  42    98610.85    99384.77    692.58 o
  -4  17  42    27041.59    27001.93    236.54 o
  -3  17  42     1097.04     1185.27    129.80 o
  -2  17  42     1754.25     1667.18    103.10 o
  -1  17  42       94.57      182.40    117.67 o
   0  17  42    53294.58    53791.92    466.61 o
  -9  18  42    48551.83    49380.79    616.83 o
  -8  18  42    37229.73    37763.79    302.61 o
  -7  18  42     2034.89     2086.40    133.13 o
  -6  18  42    36929.05    36601.68    274.63 o
  -5  18  42     2779.73     2678.49    135.94 o
  -4  18  42     3624.84     3130.81    117.40 o
  -3  18  42    25503.37    26357.98    334.32 o
  -2  18  42     1898.37     2047.92    112.60 o
  -1  18  42    12227.93    12325.17    205.30 o
   0  18  42      327.25      253.60    185.24 o
  -9  19  42    11311.99    11117.64    142.23 o
  -8  19  42    22710.46    22321.07    325.98 o
  -7  19  42       32.23      111.77     86.61 o
  -6  19  42      585.46      382.89     94.15 o
  -5  19  42     4568.80     4443.61    109.60 o
  -4  19  42       36.04      142.70    107.39 o
  -3  19  42    12087.48    12100.72    162.45 o
  -2  19  42     6257.95     6698.49    133.90 o
  -1  19  42     3077.57     3101.64     98.25 o
   0  19  42    11500.55    11833.15    240.84 o
 -10  20  42     3427.66     3353.09    156.85 o
  -9  20  42    19149.28    18700.97    264.08 o
  -8  20  42     7476.79     6849.54    125.79 o
  -7  20  42     5440.56     4929.97    119.23 o
  -6  20  42    10384.03     9726.88    155.68 o
  -5  20  42     1410.02     1256.65    117.66 o
  -4  20  42       14.08       37.15    109.67 o
  -3  20  42    11246.80    11546.68    194.98 o
  -2  20  42     7463.16     8237.64    175.49 o
  -1  20  42     3025.49     3072.90    144.25 o
   0  20  42      388.49      526.67    197.55 o
 -10  21  42        4.63      -67.33     96.78 o
  -9  21  42     2746.43     2472.20    111.64 o
  -8  21  42     1861.74     1672.93    114.45 o
  -7  21  42      460.52      655.20    128.32 o
  -6  21  42     6315.92     6116.36    110.50 o
  -5  21  42      409.35      412.68     82.46 o
  -4  21  42     1909.16     1957.40    121.50 o
  -3  21  42    10429.13    11451.70    194.24 o
  -2  21  42      472.39      651.31    109.62 o
  -1  21  42       33.28      181.42    117.72 o
   0  21  42    24799.64    24440.19    296.33 o
 -11  22  42     2574.43     2660.56    161.83 o
 -10  22  42     7579.93     6828.17    121.59 o
  -9  22  42      537.23      555.90    114.47 o
  -8  22  42    20688.04    20671.44    185.07 o
  -7  22  42     2118.49     1740.06    111.53 o
  -6  22  42     1256.09     1615.06    123.27 o
  -5  22  42     1490.57     1539.15    103.65 o
  -4  22  42        3.51       84.27    124.17 o
  -3  22  42     1921.07     2565.66    105.75 o
  -2  22  42      178.59      108.25    116.13 o
  -1  22  42        2.67       21.89    123.47 o
   0  22  42    24759.78    21378.45    450.18 o
 -11  23  42     3867.96     3540.39    152.05 o
 -10  23  42     4122.46     4447.07    124.23 o
  -9  23  42    10470.96    10624.43    152.48 o
  -8  23  42     8293.41     8303.74    156.24 o
  -7  23  42     6403.33     6638.17    219.06 o
[truncated: 433,849 more chars]
